# Supplementary material for: An Evaluation of the Lineage of Brucella Isolates in Turkey by a Whole-Genome Single-Nucleotide Polymorphism Analysis
Source: Vet Sci. 2024 Jul 14;11(7):316. doi: 10.3390/vetsci11070316 (PMC11281417; doi:10.3390/vetsci11070316)
Supplement: Supplementary file 1 [file vetsci-11-00316-s001.zip]

Archive with 3 entries (3 files):
- Table S1 Genome characteristica (1).xlsx
- Table S2 SNP distances (1).xlsx
- Table S3 Meta data of all used isolates (1).xlsx
