# Supplementary material for: An Evaluation of the Lineage of Brucella Isolates in Turkey by a Whole-Genome Single-Nucleotide Polymorphism Analysis
Source: Vet Sci. 2024 Jul 14;11(7):316. doi: 10.3390/vetsci11070316 (PMC11281417; doi:10.3390/vetsci11070316)
Supplement: Supplementary file 1 [file vetsci-11-00316-s001.zip › Table S1 Genome characteristica (1).xlsx]

## Sheet: B. melitensis
ID	Reference genome size [bp]	Avergae read length	Total reads	Theoretical coverage	N50	Assembly Size [bp]
16M					2117144	3294931
Bru1	3336119	151	12758636	569	296751	3289361
Bru10	3336119	151	11202298	500	34142	3293090
Bru12	3336119	151	15067766	672	294074	3332607
Bru14	3336119	151	19319558	862	296857	3289281
Bru16	3336119	151	18569172	829	289334	3281114
Bru17	3336119	151	14982264	669	561468	10677671
Bru18	3336119	151	17840530	796	289334	3278376
Bru2	3336119	151	15637246	698	296737	3289416
Bru20	3336119	151	7019450	313	299277	3289579
Bru23	3336119	151	18174086	811	299241	3289517
Bru25	3336119	151	11654948	520	293345	3288381
Bru27	3336119	151	12987354	580	296819	3289432
Bru3	3336119	151	12392220	553	296828	3290160
Bru4	3336119	151	13469562	601	296783	3289015
Bru8	3336119	151	14865388	663	296844	3289420
SRR11178063	3336119	151	771876	69	140550	3289173
SRR11178064	3336119	151	1020616	91	173977	3289114
SRR11178065	3336119	151	429008	38	71482	3286931
SRR11178066	3336119	151	610490	54	170973	3288889
SRR11178067	3336119	151	552394	49	122740	3288816
SRR11178068	3336119	151	977112	87	138327	3289262
SRR11178069	3336119	151	783920	70	138308	3290253
SRR11178070	3336119	151	651734	58	138407	3289023
SRR11178071	3336119	151	914740	82	127308	3289561
SRR11178072	3336119	151	656998	59	96037	3289060
SRR11178073	3336119	151	364380	32	88526	3283914
SRR11178074	3336119	151	746274	67	125204	3290080
SRR11178075	3336119	151	1428468	128	136245	3289859
SRR11178077	3336119	151	545634	49	106029	3289444
SRR11178078	3336119	151	390312	35	80233	3285702
SRR11178079	3336119	151	440006	39	82234	3287439
SRR11178080	3336119	151	536026	48	111935	3285424
SRR11178081	3336119	151	697688	62	158221	3287165
SRR11178082	3336119	151	638322	57	63106	3287090
SRR11178083	3336119	151	785024	70	158850	3289831
SRR11178084	3336119	151	953522	85	158778	3289708
SRR11178085	3336119	151	1075900	96	160837	3290274
SRR11178086	3336119	151	274230	24	68966	3287711
SRR11178087	3336119	151	673314	60	132063	3290777
SRR11178088	3336119	151	532886	47	125863	3288490
SRR11178089	3336119	151	450082	40	63466	3285707
SRR11448969	3336119	151	3945972	162	251347	3287666
SRR11448970	3336119	151	1791532	79	251301	3288515
SRR11448971	3336119	151	1726526	76	251275	3288351
SRR11448972	3336119	151	1686320	74	247254	3288743
SRR11448973	3336119	151	1686316	74	249786	3288186
SRR11448974	3336119	151	1262854	56	251370	3288215
SRR11448975	3336119	151	1831668	81	251354	3288586
SRR11448976	3336119	151	1511448	67	251360	3288915
SRR11448977	3336119	151	1424650	63	251293	3287890
SRR11448978	3336119	151	1609960	71	249801	3288855
SRR11448979	3336119	151	1402910	62	251355	3288765
SRR11448980	3336119	151	6311902	238	247096	3287511
SRR11448981	3336119	151	1230286	54	249925	3288733
SRR11448982	3336119	151	1137596	50	251353	3289035
SRR11448983	3336119	151	1352784	60	251383	3289154
SRR11448984	3336119	151	1644636	72	460197	3289390
SRR11448985	3336119	151	1607632	71	251376	3288180
SRR11448986	3336119	151	1305606	57	247501	3289170
SRR11448987	3336119	151	1417806	62	253289	3289243
SRR11448988	3336119	151	1969902	87	249800	3288734
SRR11448989	3336119	151	1884048	83	251340	3288249
SRR11448990	3336119	151	1646644	73	256022	3289078
SRR11448991	3336119	151	3128354	128	246967	3288039
SRR11448992	3336119	151	1275610	56	249802	3286877
SRR11448993	3336119	151	1653634	73	251361	3289069
SRR11448994	3336119	151	1673004	74	247602	3288990
SRR11448995	3336119	151	1415306	62	251353	3288698
SRR11448996	3336119	151	2416426	99	221391	3287142
SRR11448997	3336119	151	3151914	111	249756	3286346
SRR11448998	3336119	151	1915718	84	460192	3289098
SRR11448999	3336119	151	1784392	79	251512	3289650
SRR11449000	3336119	151	1611844	71	251370	3289149
SRR11449001	3336119	151	1602188	71	251326	3288180
SRR11449002	3336119	151	4916820	198	251364	3287619
SRR11449003	3336119	151	1381680	46	143128	3286450
SRR11449004	3336119	151	1173664	41	249756	3286753
SRR11449005	3336119	151	1722076	64	281548	3286769
SRR11449006	3336119	151	875898	38	255757	3287323
SRR11449007	3336119	151	1516946	65	249808	3288159
SRR11449008	3336119	151	2106312	91	247488	3287593
SRR11449009	3336119	151	1936420	84	245628	3287409
SRR11449010	3336119	151	2427438	105	249773	3286467
SRR11449011	3336119	151	1891352	68	249764	3287304
SRR11449012	3336119	151	1903026	56	155741	3285134
SRR11449013	3336119	151	4681656	192	251338	3288628
SRR11449014	3336119	151	3119934	111	245620	3287571
SRR11449015	3336119	151	3403878	138	189776	3287640
SRR11449016	3336119	151	5074238	194	189780	3288355
SRR11449017	3336119	151	822812	35	177682	3288312
SRR11449018	3336119	151	924342	40	144990	3286569
SRR11449019	3336119	151	1880072	81	179070	3287751
SRR11449020	3336119	151	1391616	60	249772	3287271
SRR11449021	3336119	151	1991166	86	245597	3287581
SRR11449022	3336119	151	1425880	61	242230	3287208
SRR11449023	3336119	151	1844670	80	348581	3287540
SRR11449024	3336119	151	5268458	216	221296	3288046
SRR11449025	3336119	151	1765774	76	249685	3287072
SRR11449026	3336119	151	2833828	123	249774	3286469
SRR11449027	3336119	151	1249326	54	249193	3287690
SRR11449028	3336119	151	2118632	92	245710	3384107
SRR11449029	3336119	151	2400300	104	276535	3287711
SRR11449030	3336119	151	4190344	182	251324	3287088
SRR11449031	3336119	151	3252374	141	249756	3287991
SRR11449032	3336119	151	1725442	74	276476	3288101
SRR11449033	3336119	151	5712064	205	251309	3288167
SRR11449034	3336119	151	1303810	57	251352	3289133
SRR11449035	3336119	151	1457212	64	251512	3289710
SRR11449036	3336119	151	2039944	75	251298	3287971
SRR11449037	3336119	151	1784088	79	333562	3289996
SRR11449038	3336119	151	1912296	70	253231	3286500
SRR11449039	3336119	151	1653972	73	251299	3288600
SRR11449040	3336119	151	3585434	130	245572	3287142
SRR11449041	3336119	151	1385156	61	251361	3288272
SRR11449042	3336119	151	1475568	65	276512	3289208
SRR11449043	3336119	151	1054828	45	181392	3286010
SRR11449044	3336119	151	3087070	99	251320	3287069
SRR11449045	3336119	151	1230978	54	251369	3288683
SRR11449046	3336119	151	1638720	72	189813	5198717
SRR11449047	3336119	151	3386780	127	251292	3287139
SRR11449048	3336119	151	1536226	68	251536	3289626
SRR11449049	3336119	151	2110544	91	245645	3287196
SRR11449050	3336119	151	2452148	105	245710	3287123
SRR11449051	3336119	151	1307596	56	249774	3287442
SRR11449052	3336119	151	1823028	78	251260	3287373
SRR11449053	3336119	151	3027004	130	276458	3287598
SRR11449054	3336119	151	2802114	120	245620	3288544
SRR11449055	3336119	151	954602	41	239430	3286001
SRR11449056	3336119	151	1377404	59	276458	3287852
SRR11449057	3336119	151	3633560	156	251315	3287684
SRR11449058	3336119	151	1286968	55	210443	3287250
SRR11449059	3336119	151	1967622	84	221302	3287473
SRR11449060	3336119	151	5889618	254	139200	5364420
SRR11449061	3336119	151	4709402	203	245629	3287911
SRR11449062	3336119	151	3889094	167	245710	3287476
SRR11449063	3336119	151	1790678	79	251512	3289658
SRR11449064	3336119	151	1494832	66	249703	3288687
SRR11449065	3336119	151	708092	30	137840	3287925
SRR11449066	3336119	151	955352	41	251322	3285402
SRR11449067	3336119	151	3997288	165	189795	3288185
SRR11449068	3336119	151	3727538	154	221363	3287617
SRR11450780	3336119	151	1927508	47	117783	3285083
SRR11450781	3336119	151	1404870	34	55695	3283829
SRR11450782	3336119	151	2682262	65	42305	3288105
SRR11450783	3336119	151	2610858	61	118629	3285478
SRR11450784	3336119	151	2747284	60	115908	3285219
SRR11450786	3336119	151	1477296	36	60762	3285572
SRR11450787	3336119	151	1916404	45	120431	3284715
SRR11450788	3336119	151	5393158	218	251303	3287847
SRR11450789	3336119	151	1553196	38	60818	3285427
SRR11450790	3336119	151	1514858	37	59619	3286596
SRR11450791	3336119	151	2698954	65	147343	3285569
SRR11450792	3336119	151	2394120	54	139550	3285528
SRR11450793	3336119	151	2001268	46	116116	3285002
SRR11450794	3336119	151	1985874	44	104358	3284981
SRR11450795	3336119	151	3102710	72	139029	3284873
SRR11450796	3336119	151	3099056	69	59483	3286197
SRR11450797	3336119	151	1352700	31	41489	3284133
SRR11450798	3336119	151	2093140	50	131638	3285047
SRR11450799	3336119	151	3875306	159	251339	3288122
SRR11450800	3336119	151	2393100	54	115965	3284812
SRR11450801	3336119	151	1537174	38	86025	3283637
SRR11450802	3336119	151	3267182	109	247441	3287398
SRR11450803	3336119	151	1742630	59	189764	3287289
SRR11450804	3336119	151	2279592	88	245609	3288089
SRR11450805	3336119	151	1375208	46	242131	3287491
SRR11450806	3336119	151	3336524	129	247327	3288128
SRR11450807	3336119	151	4004764	132	189736	3287175
SRR11450808	3336119	151	1947590	77	247315	3287553
SRR11450809	3336119	151	1203512	41	189764	3288873
SRR11450810	3336119	151	1863462	42	104700	3285363
SRR11450811	3336119	151	2842034	102	247532	3287802
SRR11450812	3336119	151	5017926	185	333482	3286872
SRR11450813	3336119	151	3490770	124	251321	3287423
SRR11450814	3336119	151	3009170	114	221323	3287442
SRR11450815	3336119	151	4076450	155	246972	3287434
SRR11450816	3336119	151	1912492	72	189779	3287060
SRR11450817	3336119	151	3453804	129	245653	3288206
SRR11450818	3336119	151	1376236	30	79457	3282204
SRR11450819	3336119	151	1526868	34	76410	3282175
SRR11450820	3336119	151	1700770	38	103333	3284279
SRR11450821	3336119	151	4336718	179	247343	3288600
SRR11450822	3336119	151	1398252	31	55871	3282581
SRR11450823	3336119	151	1798810	40	139027	3284726
SRR11450824	3336119	151	1447264	32	67391	3281221
SRR11450825	3336119	151	4081254	155	247332	3287707
SRR11450826	3336119	151	1204366	40	146314	3286944
SRR11450827	3336119	151	912594	32	155720	3287349
SRR11450828	3336119	151	3347934	122	207669	3287599
SRR11450829	3336119	151	4070842	146	200610	3287750
SRR11450830	3336119	151	5596954	201	247556	3287755
SRR11450831	3336119	151	3359160	115	247476	3288188
SRR11450832	3336119	151	3934060	142	249737	3286673
SRR11450833	3336119	151	1643086	62	163359	3287668
SRR11450834	3336119	151	1746746	68	184864	3287621
SRR11450835	3336119	151	1902010	63	189732	3286969
SRR11450836	3336119	151	2433518	85	189760	3287938
SRR11450837	3336119	151	3436638	116	245568	3287474
SRR11450838	3336119	151	5181452	200	245620	3288312
SRR11450839	3336119	151	1636520	34	85086	3284000
SRR11450840	3336119	151	3096752	112	163115	3286254
SRR11450841	3336119	151	2190648	70	146303	3287164
SRR11450842	3336119	151	2166134	78	170092	3288591
SRR11450843	3336119	151	1696116	75	251560	3289238
SRR11450844	3336119	151	2671748	84	163377	3286838
SRR11450845	3336119	151	1392668	46	137080	3286754
SRR11450846	3336119	151	2809026	101	179126	3287056
SRR11450847	3336119	151	3602010	125	247541	3287916
SRR11450848	3336119	151	1920524	66	163367	3287466
SRR11450849	3336119	151	3285946	115	177708	3287668
SRR11450850	3336119	151	2485384	87	276549	3287631
SRR11450851	3336119	151	2036692	73	135746	3286731
SRR11450852	3336119	151	1664132	60	146301	3287355
SRR11450853	3336119	151	2567314	84	179122	3287470
SRR11450854	3336119	151	2255708	79	221311	3287209
SRR11450855	3336119	151	2834198	92	163372	3286489
SRR11450856	3336119	151	2246422	74	170044	3286440
SRR11450857	3336119	151	2403760	98	251276	3288749
SRR11450858	3336119	151	1849030	75	246994	3288163
SRR11450859	3336119	151	2754956	113	189795	3288618
SRR11450860	3336119	151	2657420	108	245652	3288972
SRR11450861	3336119	151	2568914	93	189747	3287419
SRR11450862	3336119	151	2201504	90	248587	3288057
SRR11450863	3336119	151	2621088	95	189747	3287067
SRR11450864	3336119	151	3559408	144	251302	3287078
SRR11450865	3336119	151	1884988	70	245572	3287683
SRR11450866	3336119	151	1812106	73	251347	3288467
SRR11450867	3336119	151	3198752	120	189779	3288084
SRR11450868	3336119	151	1491600	61	178985	3287585
SRR11450869	3336119	151	2375960	98	180643	3288331
SRR11450870	3336119	151	2451082	91	207383	3287531
SRR11450871	3336119	151	2636478	108	333496	3289344
SRR11450872	3336119	151	2354000	95	251222	3287942
SRR11450873	3336119	151	4328656	154	249663	3287411
SRR11450874	3336119	151	1809662	72	249651	3287354
SRR11450875	3336119	151	3287864	111	276441	3287214
SRR11450876	3336119	151	1941592	68	273685	3286572
SRR11450877	3336119	151	819170	30	177668	3287003
SRR11456809	3336119	151	2098162	81	251322	3287956
SRR11456810	3336119	151	1438644	54	333439	3288308
SRR11456811	3336119	151	2540102	97	163438	3287500
SRR11456812	3336119	151	3961592	153	245628	3287955
SRR11456813	3336119	151	4125278	154	200085	3286487
SRR11456814	3336119	151	4251620	160	242138	3287658
SRR11456815	3336119	151	4629860	173	250443	3287236
SRR11456816	3336119	151	4590130	159	246948	3286863
SRR11456817	3336119	151	2907022	113	246975	3287711
SRR11456818	3336119	151	3500290	136	245629	3287798
SRR11456819	3336119	151	1471384	44	135743	3286285
SRR11456820	3336119	151	2160880	74	245702	3287094
SRR11456821	3336119	151	2971688	114	245620	3287441
SRR11456822	3336119	151	3338718	128	251338	3287077
SRR11456823	3336119	151	1316412	56	221351	3288510
SRR11456824	3336119	151	1258248	53	247343	3288471
SRR11456825	3336119	151	1617558	64	439827	3288050
SRR11456826	3336119	151	853042	31	203737	3287557
SRR11456827	3336119	151	1340066	30	57159	3280727
SRR11456828	3336119	151	1415620	32	65803	3284669
SRR11456829	3336119	151	1453258	33	82478	3281129
SRR11456830	3336119	151	1413804	31	68813	3281643
SRR11456831	3336119	151	1806396	62	189764	3287795
SRR11456832	3336119	151	1382412	31	63288	3284976
SRR11456833	3336119	151	1658026	36	103591	3284496
SRR11456834	3336119	151	1485768	33	80803	3282054
SRR11456835	3336119	151	3581206	128	248131	3287744
SRR11456836	3336119	151	3400310	123	221273	3286905
SRR11456837	3336119	151	3218110	110	251227	3287290
SRR11456838	3336119	151	4316422	147	221269	3286712
SRR11456839	3336119	151	2039434	68	221269	3286449
SRR11456840	3336119	151	1541132	55	170170	3285934
SRR11456841	3336119	151	1617854	57	221289	3286738
SRR11456842	3336119	151	2155188	74	221289	3287065
SRR11456843	3336119	151	2372566	81	245703	3287288
SRR11456844	3336119	151	1550806	35	71413	3283279
SRR11456845	3336119	151	3323876	139	251338	3288625
SRR11456846	3336119	151	3003306	117	251337	3287883
SRR11456847	3336119	151	1952714	48	106183	3282691
SRR11456848	3336119	151	2042538	50	103914	3285899
SRR11456849	3336119	151	2103582	51	116043	3285608
SRR11456850	3336119	151	1759534	43	115924	3286112
SRR11456851	3336119	151	2640792	60	128613	3285036
SRR11456852	3336119	151	2251976	53	130583	3285464
SRR11456853	3336119	151	3447778	119	245701	3286625
SRR11456854	3336119	151	2502850	59	42090	3286305
SRR11456855	3336119	151	1634614	40	70585	3286028
SRR11456856	3336119	151	1635454	40	81649	3283125
SRR11456857	3336119	151	1251936	30	44819	3283590
SRR11456858	3336119	151	1546798	37	69195	3284993
SRR11456859	3336119	151	2300796	57	104736	3285768
SRR11456860	3336119	151	1895736	44	114907	3284276
SRR11456861	3336119	151	1252200	51	189797	3288226
SRR11456862	3336119	151	3186470	118	251283	3287280
SRR11456863	3336119	151	2626380	99	245750	3287314
SRR11456864	3336119	151	2151574	48	89768	3285116
SRR11456865	3336119	151	2060408	78	226261	3287026
SRR11456866	3336119	151	2058074	50	116510	3285124
SRR11456867	3336119	151	2690672	65	116053	3284718
SRR11456868	3336119	151	2117508	51	116071	3285245
SRR11456869	3336119	151	1497284	52	179066	3286712
SRR11456870	3336119	151	3504320	118	246845	3287261
SRR11456871	3336119	151	2217130	75	217742	3286970
SRR11456872	3336119	151	3020260	109	251283	3287584
SRR11456873	3336119	151	2786818	92	246946	3286742
SRR11456874	3336119	151	3003850	130	251024	3287866
SRR11456875	3336119	151	2567866	107	251338	3288603
SRR11456876	3336119	151	1221614	52	249770	3288153
SRR11456877	3336119	151	1166800	50	245663	3287660
SRR11456878	3336119	151	1608956	66	248102	3288998
SRR11456879	3336119	151	1106762	42	251324	3288014
SRR11456880	3336119	151	2880286	126	251048	3288296
SRR11456881	3336119	151	1586422	69	382657	3287308
SRR11456882	3336119	151	3426188	135	245592	3287304
SRR11456883	3336119	151	1590940	69	207536	3288413
SRR11456884	3336119	151	3402372	122	247302	3288016
SRR11456885	3336119	151	1987088	85	248053	3287941
SRR11456886	3336119	151	2054834	89	251245	3287004
SRR11456887	3336119	151	3015044	131	251285	3287726
SRR11456888	3336119	151	3585000	156	292778	3287525
SRR11456889	3336119	151	2878010	113	245584	3287168
SRR11456890	3336119	151	1069238	40	249780	3287598
SRR11456891	3336119	151	1208154	52	251322	3288130
SRR11456892	3336119	151	1663480	71	250799	3289176
SRR11456893	3336119	151	1463258	63	251243	3288225
SRR11456894	3336119	151	2594740	97	246990	3289263
SRR11456895	3336119	151	3137876	114	203741	3287403
SRR11456896	3336119	151	2170176	76	251301	3287992
SRR11456897	3336119	151	1564942	38	103354	3285733
SRR11456898	3336119	151	1533434	36	65769	3283927
SRR11461884	3336119	151	2452660	105	251314	3288033
SRR11461885	3336119	151	2667252	115	276470	3288077
SRR11461886	3336119	151	2069538	86	245645	3287479
SRR11461887	3336119	151	1360370	51	383130	3287742
SRR11461888	3336119	151	3375398	121	247332	3287871
SRR11461889	3336119	151	1671804	63	276542	3287514
SRR11461890	3336119	151	2996818	104	245613	3287981
SRR11461891	3336119	151	1407278	51	203755	3286999
SRR11461892	3336119	151	1652812	60	221301	3286985
SRR11461893	3336119	151	987124	36	139640	3285179
SRR11461894	3336119	151	1787070	64	200037	3287345
SRR11461895	3336119	151	3032744	109	251262	3287808
SRR11461896	3336119	151	1377296	49	236999	3286995
SRR11461897	3336119	151	5982530	234	226251	3287276
SRR11461898	3336119	151	3547584	140	245635	3287815
SRR11461899	3336119	151	1509674	57	189779	3287909
SRR11461900	3336119	151	1033012	39	200411	3288006
SRR11461901	3336119	151	1450696	55	179147	3287379
SRR11461902	3336119	151	1532934	58	255290	3287570
SRR11461903	3336119	151	3273620	123	207530	3288465
SRR11461904	3336119	151	5520104	218	189759	3287244
SRR11461905	3336119	151	1281594	49	245663	3288089
SRR11461906	3336119	151	921870	35	189779	3288272
SRR11461907	3336119	151	1040702	39	180996	3287667
SRR11461908	3336119	151	3290434	131	247322	3287888
SRR11461909	3336119	151	4623484	160	215613	3288058
SRR11461910	3336119	151	3325602	120	251323	3287911
SRR11461911	3336119	151	2049742	88	251314	3288474
SRR11461912	3336119	151	3015508	107	245606	3288146
SRR11461913	3336119	151	2374520	84	249728	3286729
SRR11461914	3336119	151	4382858	152	245636	3288362
SRR11461915	3336119	151	4476436	163	292777	3286920
SRR11461916	3336119	151	3308916	121	333390	3287329
SRR11461917	3336119	151	2292194	96	189796	3287518
SRR11461918	3336119	151	2362796	89	251296	3300382
SRR11461919	3336119	151	3672160	139	247556	3288461
SRR11461920	3336119	151	2475304	92	251282	3286997
SRR11461921	3336119	151	1294760	45	181383	3287982
SRR11461922	3336119	151	1226476	52	251279	3288397
SRR11461923	3336119	151	2923210	113	382657	3287889
SRR11461924	3336119	151	1378936	49	163366	3286726
SRR11461925	3336119	151	1538628	57	249521	3287976
SRR11461926	3336119	151	1267142	46	221283	3287059
SRR11461927	3336119	151	4175144	146	189763	3286429
SRR11461928	3336119	151	1742078	65	200360	3287593
SRR11461929	3336119	151	1785266	77	251014	3288586
SRR11461930	3336119	151	915614	35	189780	3287592
SRR11461931	3336119	151	2177868	81	247174	3287573
SRR11461932	3336119	151	2021632	87	250998	3288620
SRR11461933	3336119	151	1564668	59	251252	3287007
SRR11461934	3336119	151	1689780	70	255311	3289042
SRR12272623	3336119	151	1100006	79	189612	3289566
SRR12272624	3336119	151	1834026	127	248218	3288417
SRR12272625	3336119	151	1508082	101	189629	3288387
SRR12272626	3336119	151	1835848	132	251031	3288306
SRR12272631	3336119	151	1018898	71	249550	3288723
SRR12272632	3336119	151	1431630	103	189859	3288017
SRR12272633	3336119	151	233514	18	34738	3278871
SRR12272634	3336119	151	1531242	104	249540	3288955
SRR12272635	3336119	151	1029920	74	249487	3288621
SRR12272636	3336119	151	1159170	79	189629	3289539
SRR12272637	3336119	151	1525272	104	276686	3290146
SRR12272638	3336119	151	1288982	87	189612	3288696
SRR12272639	3336119	151	2159370	154	251097	3289870
SRR12272640	3336119	151	1458932	104	251024	3289186
SRR12368024	3336119	151	1871022	148	207834	3290557
SRR12368025	3336119	151	389700	26	105381	3286957
SRR12368026	3336119	151	545640	36	133202	3288566
SRR12368027	3336119	151	542364	39	170183	3289027
SRR12368028	3336119	151	537408	38	143914	3288383
SRR12368029	3336119	151	1811042	141	251646	3264776
SRR12368030	3336119	151	1905140	126	248250	3290539
SRR12368031	3336119	151	663222	35	186770	3287674
SRR12368033	3336119	151	794192	60	189949	3301128
SRR12368037	3336119	151	717444	54	221358	3289658
SRR12368038	3336119	151	1092606	80	251316	3289318
SRR12368039	3336119	151	756418	56	302778	3289992
SRR12368040	3336119	151	443536	30	145030	3289911
SRR12368041	3336119	151	842890	59	251504	3290219
SRR12368042	3336119	151	2029554	153	420673	3290004
SRR12368043	3336119	151	539168	40	368171	3277592
SRR12368044	3336119	151	553720	38	237100	3289499
SRR12368045	3336119	151	1109952	67	222796	3290476
SRR12368046	3336119	151	723042	52	207961	3288920
SRR12368048	3336119	151	358990	26	200199	3289553
SRR12368051	3336119	151	1738772	139	211740	3289487
SRR12368052	3336119	151	2068092	168	251289	3290470
SRR12420833	3336119	151	2709082	210	189629	3294918
SRR12420834	3336119	151	2374878	192	251040	3289667
SRR12467571	3336119	151	15822724	697	296852	3296595
SRR13442698	3336119	151	2097558	164	248235	3289067
SRR13495168	3336119	151	1032760	48	39080	3265196
SRR13495169	3336119	151	654332	44	163474	3289488
SRR13711288	3336119	151	390188	31	104523	3287577
SRR13711289	3336119	151	3032674	169	136875	3288413
SRR13711290	3336119	151	1428252	104	128840	3310109
SRR13711291	3336119	151	2565494	161	128866	3289341
SRR13711292	3336119	151	1602036	116	142331	3292954
SRR1925727	3336119	151	2521996	226	463715	3302445
SRR2103845	3336119	151	11279776	358	249628	3292760
SRR2863419	3336119	151	5094566	152	296679	3286022
SRR2875428	3336119	151	5094566	152	296679	3286156
SRR3106339	3336119	151	9058914	811	333525	3288192
SRR3106340	3336119	151	9911538	888	221352	3289508
SRR3927451	3336119	151	1713304	44	129494	3278444
SRR3927452	3336119	151	1573998	41	150247	3282516
SRR3927453	3336119	151	2044014	53	163347	3286072
SRR3927454	3336119	151	2624884	70	249402	3428763
SRR3927455	3336119	151	2524342	69	249420	3284268
SRR4436568	3336119	151	2235326	190	272116	3289793
SRR4436569	3336119	151	4253992	290	251061	3287541
SRR4436570	3336119	151	3145582	256	299281	3290826
SRR4436571	3336119	151	1437824	125	358893	3288308
SRR4436572	3336119	151	1436866	121	276709	3289192
SRR4436573	3336119	151	2999782	251	276627	3288493
SRR4436574	3336119	151	1079316	95	506742	3592237
SRR4436576	3336119	151	1741890	152	299222	3291162
SRR4436577	3336119	151	2112200	180	348638	3290435
SRR4436578	3336119	151	1976494	169	251070	3288990
SRR4436579	3336119	151	2433342	207	358893	3288827
SRR4436580	3336119	151	1674782	143	434643	3291954
SRR4436581	3336119	151	1499628	129	276442	3292983
SRR4436582	3336119	151	1506062	132	525033	3292372
SRR4436583	3336119	151	971806	85	503206	3295794
SRR4436584	3336119	151	1260784	107	434666	3291553
SRR4436585	3336119	151	1396786	114	426837	3288710
SRR4436586	3336119	151	2375802	205	438235	3291857
SRR4436587	3336119	151	1435670	125	251061	3290659
SRR4436589	3336119	151	1288102	110	222460	3288259
SRR4436590	3336119	151	1729040	142	251061	3290155
SRR4436592	3336119	151	580504	50	208304	3288603
SRR4436593	3336119	151	1560822	128	276453	3290990
SRR4436594	3336119	151	2626960	212	276531	3291529
SRR4436595	3336119	151	1359216	114	442185	3291332
SRR4436596	3336119	151	1826418	157	345820	3290538
SRR4436597	3336119	151	1812784	151	359044	3291389
SRR4436598	3336119	151	2497902	208	251184	3289572
SRR4436599	3336119	151	1703926	139	251073	3292487
SRR4436600	3336119	151	1517518	129	251045	3292919
SRR4436601	3336119	151	1353036	118	358919	3290679
SRR4436602	3336119	151	1790804	150	503270	3292971
SRR4436603	3336119	151	1934338	155	251074	3289015
SRR4436604	3336119	151	2062444	176	502911	3289815
SRR4436606	3336119	151	2352334	202	358944	3291813
SRR4436607	3336119	151	1585548	135	333617	3290682
SRR4436608	3336119	151	1492630	129	332865	3290521
SRR4436609	3336119	151	1409808	123	521423	3291381
SRR4436610	3336119	151	2015146	172	427982	3291584
SRR4436611	3336119	151	1435418	126	327151	3291938
SRR4436612	3336119	151	2541560	218	359059	3291929
SRR4436613	3336119	151	3060058	261	358893	3288657
SRR4436614	3336119	151	3419994	290	462153	3291652
SRR4436615	3336119	151	2881204	240	434667	3292632
SRR4436616	3336119	151	2736970	223	327198	3292141
SRR4436617	3336119	151	1435666	124	531490	3291104
SRR4436618	3336119	151	1242032	106	359044	3292283
SRR4436619	3336119	151	1717086	150	521435	3293667
SRR4436620	3336119	151	1033396	91	251145	3292342
SRR4436621	3336119	151	2327546	198	238359	3288935
SRR4436622	3336119	151	3547460	305	359044	3291307
SRR4436623	3336119	151	2884156	229	358884	3290011
SRR4436625	3336119	151	2357158	202	434666	3291812
SRR4436626	3336119	151	1134370	99	348592	3295913
SRR4436627	3336119	151	2683154	233	368500	3293123
SRR4436628	3336119	151	1604554	140	276611	3289968
SRR4436629	3336119	151	1863482	162	332652	3288479
SRR4436630	3336119	151	3708472	290	359059	3292023
SRR4436631	3336119	151	1756698	141	240691	3289993
SRR4436632	3336119	151	1472632	124	189628	3288625
SRR4436633	3336119	151	1717180	149	521435	3291449
SRR4436634	3336119	151	1493686	119	251060	3289266
SRR4436635	3336119	151	2226574	184	390545	3284595
SRR4436636	3336119	151	2737670	191	518639	3284275
SRR4436637	3336119	151	4170722	292	251034	3290986
SRR4436638	3336119	151	2495936	164	530789	3289777
SRR4436639	3336119	151	1814904	150	251086	3289231
SRR4436640	3336119	151	1472272	123	251054	3289968
SRR4436641	3336119	151	2079890	180	359045	3291217
SRR6957939	3336119	151	3446562	150	276456	3288414
SRR6957940	3336119	151	5131812	219	247319	3288234
SRR6957941	3336119	151	1995738	87	245612	3288232
SRR6957942	3336119	151	2346386	101	189772	3287950
SRR6957943	3336119	151	5409828	233	247453	3288350
SRR6957944	3336119	151	3446302	150	245612	3288460
SRR6957945	3336119	151	5363288	207	247461	3288529
SRR6957946	3336119	151	2039900	88	179234	3288112
SRR6957947	3336119	151	4968788	212	247453	3288426
SRR6957948	3336119	151	2016494	88	207550	3288312
SRR6957949	3336119	151	3970672	174	137245	3287820
SRR6957950	3336119	151	3150432	134	249772	3287958
SRR6957951	3336119	151	3853966	165	189771	3287740
SRR6957952	3336119	151	631386	56	251339	3289759
SRR6957953	3336119	151	4492492	188	251361	3289084
SRR6957954	3336119	151	5782474	246	251340	3288206
SRR6957955	3336119	151	4238542	181	251340	3288576
SRR6957956	3336119	151	5619184	215	242261	3288264
SRR6957957	3336119	151	5964826	227	251339	3288060
SRR6957958	3336119	151	5537188	235	251362	3288611
SRR6957959	3336119	151	2113266	82	170108	3288641
SRR6957960	3336119	151	3001416	128	245620	3288226
SRR6957961	3336119	151	4984232	215	247407	3288171
SRR6957962	3336119	151	2692506	103	251324	3288354
SRR6957963	3336119	151	2477158	107	247399	3287911
SRR6957964	3336119	151	5259910	197	247383	3288199
SRR6957965	3336119	151	2442758	98	276283	3386982
SRR6957966	3336119	151	3760012	162	245604	3288465
SRR6957967	3336119	151	2754832	104	245620	3288509
SRR6957968	3336119	151	5285354	228	245612	3288332
SRR6957969	3336119	151	927502	83	518547	3280556
SRR6957970	3336119	151	4388566	184	249687	3288417
SRR6957971	3336119	151	4081086	172	242170	3287754
SRR6957972	3336119	151	742036	66	299318	3289938
SRR6957973	3336119	151	2610484	114	249773	3286881
SRR6957974	3336119	151	2707746	118	333497	3287498
SRR6957975	3336119	151	825728	36	251516	3288783
SRR6957976	3336119	151	2641882	114	249762	3287197
SRR6957977	3336119	151	2303568	84	189748	3287598
SRR6957978	3336119	151	5291286	225	251315	3288415
SRR6957979	3336119	151	3119482	134	221359	3288196
SRR6957980	3336119	151	2158182	92	189772	3288232
SRR6957981	3336119	151	3743000	161	251322	3287628
SRR6957982	3336119	151	4196512	178	333582	3288463
SRR6957983	3336119	151	4618304	195	247491	3288936
SRR6957984	3336119	151	688528	62	251323	3289717
SRR6957985	3336119	151	5203116	199	251315	3288419
SRR6957986	3336119	151	3132928	136	245628	3288560
SRR6957987	3336119	151	4112772	177	221364	3288390
SRR6957988	3336119	151	1578496	142	251632	3290796
SRR6957989	3336119	151	5353202	226	245654	3288409
SRR6957990	3336119	151	854380	77	531491	3289034
SRR6957991	3336119	151	5004090	193	247112	3288085
SRR6957992	3336119	151	5087224	204	247330	3288274
SRR6957993	3336119	151	2521078	109	189772	3287750
SRR6957994	3336119	151	2548870	110	245619	3288038
SRR6957995	3336119	151	866836	31	84406	3286566
SRR6957996	3336119	151	4875488	206	251345	3288506
SRR6957997	3336119	151	3310548	142	247437	3288186
SRR6957998	3336119	151	3053022	131	245596	3287851
SRR6957999	3336119	151	1233338	45	249740	3286543
SRR6958000	3336119	151	921962	83	251393	3289210
SRR6958001	3336119	151	2803470	121	251322	3287742
SRR6958002	3336119	151	807702	72	460271	3290259
SRR6958003	3336119	151	3459380	149	221404	3287789
SRR6958004	3336119	151	4896028	196	251317	3288115
SRR6958005	3336119	151	4422454	181	245747	3288040
SRR6958006	3336119	151	4564150	195	333482	3287676
SRR6958007	3336119	151	1101148	99	518593	3289834
SRR6958008	3336119	151	4775458	200	251338	3288905
SRR6958009	3336119	151	801882	72	251333	3290161
SRR6958010	3336119	151	1017554	37	143619	3290616
SRR6958011	3336119	151	3898134	164	247485	3288912
SRR6958012	3336119	151	812036	28	71011	3285359
SRR6958013	3336119	151	1099044	38	163422	3288525
SRR6958014	3336119	151	4214726	179	251321	3288576
SRR6958015	3336119	151	885276	30	78157	3285620
SRR6958016	3336119	151	3786988	341	251587	3290217
SRR6958017	3336119	151	4210124	182	181660	3288193
SRR6958018	3336119	151	1631636	65	189759	3287601
SRR6958019	3336119	151	4490872	191	189771	3288139
SRR6958020	3336119	151	5732044	221	245720	3287071
SRR6958021	3336119	151	960812	86	276673	3293737
SRR6958022	3336119	151	4803044	201	221345	3287615
SRR6958023	3336119	151	799502	26	41562	3285618
SRR6958024	3336119	151	3270820	141	180703	3288044
SRR6958025	3336119	151	3065262	132	221307	3287332
SRR6958026	3336119	151	2364272	87	245687	3286996
SRR6958027	3336119	151	4331008	189	245612	3288024
SRR6958028	3336119	151	3137088	136	245612	3287872
SRR6958029	3336119	151	3337942	132	247449	3288307
SRR6958030	3336119	151	6193750	267	247453	3288201
SRR6958031	3336119	151	5673580	244	251315	3288186
SRR6958032	3336119	151	4969386	214	247000	3287903
SRR6958033	3336119	151	3083012	133	251306	3287556
SRR6958034	3336119	151	2314376	88	155767	3287868
SRR6958035	3336119	151	6389166	275	246978	3287805
SRR6958036	3336119	151	3210326	134	221375	3288269
SRR6958037	3336119	151	4067212	175	251347	3287803
SRR6958038	3336119	151	904522	81	391413	3290029
SRR6958039	3336119	151	5230422	222	247121	3287317
SRR6958040	3336119	151	7236512	303	251355	3287934
SRR6958041	3336119	151	6528132	254	247452	3288562
SRR6958042	3336119	151	4552956	155	175630	3287547
SRR6958043	3336119	151	5096416	215	247024	3287805
SRR6958044	3336119	151	6163192	229	245606	3288079
SRR6958045	3336119	151	860540	77	276780	3290244
SRR6958046	3336119	151	516590	18	40018	3285774
SRR8278028	3336119	151	8641770	388	293315	3289151
SRR8662464	3336119	151	11787600	883	462169	3296998
SRR8790675	3336119	151	11917262	893	332956	3295945
SRR9831817	3336119	151	3094034	111	249478	3287016
SRR9831818	3336119	151	2466788	93	189516	3287831
SRR9831819	3336119	151	2226220	90	250954	3287963
SRR9831820	3336119	151	3929512	143	249446	3287520
SRR9831821	3336119	151	991094	36	161725	3276654
SRR9831822	3336119	151	4064914	144	189532	3288088
SRR9831823	3336119	151	2927768	107	189533	3288321
SRR9831824	3336119	151	3197896	128	249474	3287435
SRR9831825	3336119	151	2266382	84	249430	3287142
SRR9831826	3336119	151	2111316	83	249443	3288107
SRR9831827	3336119	151	3034888	110	249744	3280319
SRR9831828	3336119	151	3067748	114	189516	3287846
SRR9831829	3336119	151	1118874	41	155908	3286940
SRR9831830	3336119	151	2950820	110	221746	3333996
SRR9831831	3336119	151	3179984	129	189528	3287926
SRR9831832	3336119	151	2861388	114	178147	3287587
SRR9831833	3336119	151	2472834	103	447124	3288767
SRR9831834	3336119	151	3139398	122	221626	3391542
SRR9831835	3336119	151	1644422	59	249438	3287100
SRR9831836	3336119	151	2766630	102	249440	3286021
SRR9831837	3336119	151	1428058	53	179019	3287222
SRR9831838	3336119	151	3180382	113	249436	3287229
SRR9831839	3336119	151	4193106	150	221778	3288152
SRR9831840	3336119	151	2078990	66	142296	3279248
SRR9831841	3336119	151	3171226	115	249454	3289977
SRR9831842	3336119	151	4690094	186	249458	3287913
SRR9831843	3336119	151	3069632	122	249466	3287489
SRR9831844	3336119	151	2568040	94	251358	3281213
SRR9831845	3336119	151	3321556	123	330887	3280928
SRR9831846	3336119	151	2146906	86	221782	3288418
SRR9831847	3336119	151	2086226	75	189532	3287494
SRR9831848	3336119	151	1350022	49	177641	3286857
SRR9831849	3336119	151	3226422	118	189516	3288224
SRR9831850	3336119	151	2254932	90	249442	3287916
SRR9831851	3336119	151	4563078	184	249442	3287872
SRR9831852	3336119	151	3174934	115	249446	3288291
SRR9831853	3336119	151	5093598	200	296821	3286287
SRR9831854	3336119	151	3859370	142	250942	3287651
SRR9831855	3336119	151	2918756	109	250952	3286508
SRR9831856	3336119	151	1213166	49	159958	3287590
SRR9831857	3336119	151	2511936	91	249446	3287432
SRR9831858	3336119	151	2446798	90	249431	3287552
SRR9831859	3336119	151	3485138	124	249446	3288034
SRR9831860	3336119	151	3515082	119	249631	3280161
SRR9831861	3336119	151	1990936	73	189516	3287657
SRR9831862	3336119	151	3288484	133	249481	3288160
SRR9831863	3336119	151	3887442	143	249446	3287384
SRR9831864	3336119	151	2341098	92	189544	3287666
SRR9831865	3336119	151	5761978	219	189548	3288442
SRR9831866	3336119	151	2830964	106	250957	3288278
SRR9831867	3336119	151	3072080	128	276712	3287509
SRR9831868	3336119	151	2457922	103	189564	3286978
SRR9831869	3336119	151	3847538	140	249431	3286376
SRR9831870	3336119	151	2958678	110	189516	3287199
SRR9831871	3336119	151	2317330	86	189516	3288039
SRR9831872	3336119	151	2488300	93	249440	3286856
SRR9831873	3336119	151	2392178	88	276682	3287232
SRR9831874	3336119	151	2189260	81	221738	3287592
SRR9831875	3336119	151	3073942	123	249443	3287638
SRR9831876	3336119	151	3321960	130	221761	3288170
SRR9831877	3336119	151	2191908	82	186146	3287302
SRR9831878	3336119	151	1051132	38	189516	3286728
SRR9831879	3336119	151	2902988	107	249438	3286707
SRR9831880	3336119	151	2438700	90	249447	3287923
SRR9831881	3336119	151	1693760	62	249446	3286962
SRR9831882	3336119	151	1676446	62	177660	3287221
SRR9831883	3336119	151	2349644	80	218495	3335058
SRR9831884	3336119	151	2734110	113	189564	3288707
SRR9831885	3336119	151	2727900	111	180567	3288164
SRR9831886	3336119	151	2784934	111	250970	3288197
SRR9831887	3336119	151	3850072	155	249442	3292663
SRR9831888	3336119	151	992166	33	116170	3284069
SRR9831889	3336119	151	2421812	90	249430	3287313
SRR9831890	3336119	151	1805526	66	251306	3287762
SRR9831891	3336119	151	2705108	108	249442	3288034
SRR9831892	3336119	151	2078512	75	221525	3280659
SRR9831893	3336119	151	2698198	100	249462	3285389
SRR9831894	3336119	151	2044544	82	221679	3278112
SRR9831895	3336119	151	3011742	119	221526	3281230
SRR9831896	3336119	151	2558542	94	246995	3280392
SRR9831897	3336119	151	758106	28	147320	3280072
SRR9831898	3336119	151	2573156	98	247393	3282159
SRR9831899	3336119	151	2151166	78	249438	3287981
SRR9831900	3336119	151	2074516	87	189580	3287804
SRR9831901	3336119	151	2201272	92	221797	3290244
SRR9831902	3336119	151	3179728	119	189560	3336915
SRR9831903	3336119	151	1731160	63	249462	3284815
SRR9831904	3336119	151	3112790	113	276832	3280480
SRR9831905	3336119	151	1709334	65	249689	3281589
SRR9831906	3336119	151	3210762	128	249466	3287949
SRR9831907	3336119	151	1389032	52	250965	3287379
SRR9831908	3336119	151	2571806	100	189528	3286885
SRR9831909	3336119	151	3481558	133	249494	3286201
SRR9831910	3336119	151	2544974	106	249491	3288047
SRR9831911	3336119	151	686354	25	139551	3286171
SRR9831912	3336119	151	2171324	80	178139	3287699
SRR9831913	3336119	151	1189562	44	177686	3286613
SRR9831914	3336119	151	1812244	67	179010	3287471
SRR9831915	3336119	151	2671864	98	221751	3287672
SRR9831916	3336119	151	1983972	73	221683	3277951
SRR9831917	3336119	151	3841860	154	250953	3287935
SRR9831918	3336119	151	3765348	139	249438	3287156
SRR9831919	3336119	151	1610848	59	189532	3287073

## Sheet: B. abortus
Table S1: Genome characteristics of the Turkish isolates.
ID	Reference genome size	Avergae read length [bp]	Total reads	Theoretical coverage [bp]	N50	Assembly Size [bp]
2308					2121359	3278307
Bru11	3319286	151	22141898	993	259851	3308665
Bru13	3319286	151	16991660	762	376211	3301501
Bru15	3319286	151	11016108	494	363917	3259822
Bru19	3319286	151	17622694	791	392045	3389053
Bru21	3319286	151	15692064	704	438791	3260632
Bru22	3319286	151	13492728	605	392069	3264968
Bru24	3319286	151	13168374	591	391240	3259967
Bru26	3319286	151	13913346	624	363678	3300831
Bru28	3319286	151	14318888	642	363865	3259839
Bru5	3319286	151	15461608	694	363646	3258859
Bru6	3319286	151	15432876	692	391683	3260553
Bru7	3319286	151	13689772	614	363935	3284393
Bru9	3319286	151	12854820	577	281218	3265111
SRR10249444	3319286	151	4767518	216	367629	3264866
SRR10249445	3319286	151	2901128	131	367611	3264842
SRR10249446	3319286	151	3800004	172	367629	3265090
SRR10249447	3319286	151	4996868	227	316955	3264731
SRR10249448	3319286	151	3846988	175	316857	3264339
SRR10249449	3319286	151	4913386	223	308884	3265210
SRR10249450	3319286	151	4278820	194	316857	3264077
SRR10249451	3319286	151	2987976	135	316857	3264895
SRR10249452	3319286	151	2931592	133	367629	3264859
SRR10249453	3319286	151	4626724	210	316857	3263619
SRR10249454	3319286	151	3926180	178	367519	3264885
SRR10249455	3319286	151	4723112	214	367619	3265064
SRR10249456	3319286	151	5230902	237	316955	3264131
SRR10249457	3319286	151	1653900	75	367645	3264812
SRR10249458	3319286	151	4047150	184	308903	3264906
SRR10249459	3319286	151	3373726	153	367533	3263989
SRR10249460	3319286	151	1588658	72	308884	3264441
SRR10249461	3319286	151	3075444	139	367619	3264829
SRR10249462	3319286	151	1455954	66	367538	3264702
SRR10249463	3319286	151	3562664	162	367635	3264828
SRR10249464	3319286	151	2595352	118	367627	3264852
SRR10249465	3319286	151	3892852	177	367627	3264538
SRR10249466	3319286	151	4886798	222	367627	3264921
SRR10249467	3319286	151	2095932	95	259516	3264168
SRR10249468	3319286	151	4556450	207	367645	3264873
SRR10249469	3319286	151	3756232	170	367661	3264846
SRR10249470	3319286	151	2894582	131	367635	3264893
SRR10249471	3319286	151	5704570	259	367627	3264905
SRR10249472	3319286	151	6110374	277	367635	3264869
SRR10249473	3319286	151	3568656	162	308884	3264674
SRR10249474	3319286	151	4370894	198	367645	3264829
SRR10249475	3319286	151	3315156	150	367627	3264937
SRR10249476	3319286	151	5290636	240	367645	3264929
SRR10249477	3319286	151	5849952	266	367611	3264924
SRR10249478	3319286	151	2081548	94	259768	3263271
SRR10249479	3319286	151	4457662	202	367681	3264421
SRR10249480	3319286	151	3559222	161	367653	3265048
SRR10249481	3319286	151	1591138	72	367538	3264914
SRR10249482	3319286	151	3771202	171	367619	3264889
SRR10249483	3319286	151	3963022	180	367645	3264905
SRR10249484	3319286	151	3668762	166	367680	3264817
SRR10249485	3319286	151	4209818	191	367689	3264413
SRR10249486	3319286	151	4815150	219	308884	3264095
SRR10249487	3319286	151	3848900	175	367629	3264889
SRR10249488	3319286	151	2061060	93	367629	3264856
SRR10249489	3319286	151	3594320	163	317055	3264968
SRR10249490	3319286	151	3329072	151	317055	3263791
SRR10249491	3319286	151	3161228	143	316857	3264057
SRR10249492	3319286	151	3779460	171	367611	3264968
SRR10249493	3319286	151	4889236	222	316857	3264187
SRR10249494	3319286	151	4232646	192	291710	3264039
SRR10249495	3319286	151	1833732	83	316882	3264475
SRR10249496	3319286	151	3888158	176	367627	3264905
SRR10249497	3319286	151	5434256	247	316865	3264369
SRR10249498	3319286	151	5474496	249	317055	3264194
SRR10249499	3319286	151	5628600	256	259763	3265041
SRR10249500	3319286	151	3797788	172	316857	3265253
SRR10249501	3319286	151	3577048	162	316954	3264823
SRR10249502	3319286	151	4706722	214	317058	3264870
SRR10249503	3319286	151	3868826	175	259894	3264625
SRR10249504	3319286	151	3895242	177	317058	3264484
SRR10249505	3319286	151	6472660	294	316857	3264317
SRR10249506	3319286	151	4374978	199	316857	3264346
SRR10249507	3319286	151	2002566	91	367523	3264634
SRR10249508	3319286	151	1542164	70	367653	3264929
SRR10249509	3319286	151	3307276	150	317055	3264560
SRR10249510	3319286	151	5637066	256	317055	3264849
SRR10249511	3319286	151	4992742	227	316857	3264545
SRR10249512	3319286	151	4498234	204	367619	3264858
SRR10249513	3319286	151	4654002	211	317057	3263715
SRR10249514	3319286	151	3113890	141	316955	3264481
SRR10249515	3319286	151	4750000	216	317055	3264201
SRR10249516	3319286	151	2816970	128	308884	3264016
SRR10249517	3319286	151	3739020	170	367645	3264889
SRR10249518	3319286	151	1673932	76	317055	3264321
SRR10249519	3319286	151	1622846	73	367619	3264489
SRR12368029	3319286	151	1811042	142	251646	3264776
SRR12368032	3319286	151	1331936	91	207937	3264767
SRR12368034	3319286	151	868348	57	259792	3265899
SRR12368035	3319286	151	1722744	139	251646	3265462
SRR12368036	3319286	151	846874	58	177938	3264031
SRR12368047	3319286	151	556804	41	250670	3264825
SRR12368049	3319286	151	449286	31	208112	3264549
SRR12368050	3319286	151	1967264	144	308917	3265528
SRR1371300	3319286	151	2377730	154	308857	3265243
SRR1371301	3319286	151	2003894	131	252729	3265526
SRR1371302	3319286	151	1760878	116	252704	3265391
SRR1371303	3319286	151	1971928	125	252713	3264289
SRR1371304	3319286	151	2563396	173	259393	3264297
SRR1371305	3319286	151	3372028	230	260029	3263860
SRR1371306	3319286	151	3089362	214	317112	3264330
SRR1371307	3319286	151	2575026	177	308888	3265109
SRR1371308	3319286	151	7658858	122	157699	3257730
SRR1371309	3319286	151	3093640	206	259475	3264743
SRR1371310	3319286	151	1842964	129	308865	3264801
SRR1371311	3319286	151	11069142	176	229771	3258568
SRR1371312	3319286	151	2076490	140	308879	3264286
SRR1371313	3319286	151	8143328	130	228548	3257870
SRR1371314	3319286	151	13948368	222	282194	3254278
SRR1371315	3319286	151	4916446	78	157717	3257566
SRR1371316	3319286	151	1696072	115	252797	3265470
SRR1371317	3319286	151	1732406	123	259758	3264826
SRR1371318	3319286	151	1223716	82	252739	3265403
SRR1371319	3319286	151	4420106	288	308850	3264859
SRR1371320	3319286	151	4116442	271	259975	3265543
SRR1371321	3319286	151	3152000	215	308883	3265472
SRR1371322	3319286	151	4201732	283	317193	3265702
SRR1371323	3319286	151	3695596	253	252758	3265993
SRR1371324	3319286	151	2475478	163	308866	3264210
SRR1371325	3319286	151	1763540	121	317103	3265048
SRR1371326	3319286	151	4814914	324	252759	3265402
SRR1371327	3319286	151	4448026	298	251626	3266170
SRR1371328	3319286	151	1342594	91	310977	3265158
SRR1371329	3319286	151	3928292	262	347479	3265207
SRR1371330	3319286	151	4157216	279	316905	3265894
SRR1371331	3319286	151	3891290	264	251663	3266194
SRR1371332	3319286	151	4696966	312	518913	3265416
SRR1371333	3319286	151	854576	58	228235	3266408
SRR1371334	3319286	151	5622562	343	317119	3265361
SRR1371335	3319286	151	3039750	210	259513	3265426
SRR1371336	3319286	151	4204336	278	367694	3265241
SRR1371337	3319286	151	4260350	270	259636	3264678
SRR1371338	3319286	151	4094056	268	308866	3265977
SRR1371339	3319286	151	3761298	250	308866	3264826
SRR1371340	3319286	151	3548788	187	251671	3265122
SRR1371341	3319286	151	2817568	187	259962	3264777
SRR1371342	3319286	151	3325940	218	308884	3264947
SRR1371343	3319286	151	3198802	212	259644	3265435
SRR1371344	3319286	151	4581356	298	308866	3265284
SRR1371345	3319286	151	4281294	272	260077	3265380
SRR1371346	3319286	151	2407236	158	358590	3266258
SRR1371347	3319286	151	3713938	248	308866	3264644
SRR1371348	3319286	151	3381350	224	308866	3265132
SRR1371349	3319286	151	1859132	123	259938	3265166
SRR1371350	3319286	151	3312826	222	308884	3264948
SRR1371351	3319286	151	3917000	257	308866	3264922
SRR1371352	3319286	151	3269458	210	308884	3264196
SRR1371353	3319286	151	3174028	215	317087	3265515
SRR1371354	3319286	151	4302470	282	308296	3264951
SRR1371355	3319286	151	3827980	256	251671	3264406
SRR1371356	3319286	151	3344398	223	308304	3264715
SRR1371357	3319286	151	3622852	248	308878	3265035
SRR1371358	3319286	151	3276070	229	316889	3265617
SRR1371359	3319286	151	1754936	123	308884	3265637
SRR1371360	3319286	151	3483030	229	260077	3264399
SRR1371361	3319286	151	803992	50	308868	3264791
SRR1371362	3319286	151	1913512	125	259926	3261720
SRR1371363	3319286	151	2275676	161	308714	3261792
SRR1371364	3319286	151	4043012	276	252720	3264832
SRR1371365	3319286	151	5110394	337	259644	3265015
SRR1371366	3319286	151	6728090	107	102100	3256089
SRR1371367	3319286	151	3460056	233	259489	3264434
SRR1371368	3319286	151	2562458	169	259963	3264041
SRR1371370	3319286	151	4478198	71	70665	3254692
SRR1371371	3319286	151	2288918	147	308475	3265312
SRR1371372	3319286	151	2640260	174	367833	3264948
SRR1371373	3319286	151	2270148	152	260065	3264245
SRR1371374	3319286	151	2683052	178	259625	3264467
SRR1371375	3319286	151	2872612	189	260066	3264251
SRR1371376	3319286	151	2300800	151	259628	3264470
SRR1371377	3319286	151	3142810	210	252735	3265527
SRR1371378	3319286	151	2019654	132	259932	3264044
SRR1371379	3319286	151	2100376	141	260067	3263744
SRR1371380	3319286	151	2025568	131	317008	3264432
SRR1371381	3319286	151	1710808	114	252720	3265616
SRR1371382	3319286	151	1952324	129	308919	3264706
SRR1371383	3319286	151	2226048	148	317102	3263881
SRR1371385	3319286	151	2076596	134	462483	3265252
SRR1371386	3319286	151	3035684	204	317087	3265296
SRR1371387	3319286	151	2548090	164	308893	3265380
SRR1371388	3319286	151	1556552	105	308865	3264718
SRR3096322	3319286	151	16900546	514	293992	3261499
SRR3096323	3319286	151	1317188	90	308867	3265795
SRR3096324	3319286	151	2857552	191	308850	3264684
SRR3096325	3319286	151	3075042	206	317118	3264975
SRR3096326	3319286	151	2419458	161	367927	3265307
SRR3096327	3319286	151	2350620	162	388348	3265174
SRR3096328	3319286	151	2184492	151	259927	3264757
SRR3096329	3319286	151	2324940	163	317095	3264822
SRR3096330	3319286	151	2736640	184	462105	3264578
SRR3096331	3319286	151	3123750	207	462138	3264684
SRR3096332	3319286	151	2269500	154	259991	3265390
SRR3096333	3319286	151	2357516	164	308849	3264881
SRR3096334	3319286	151	2276252	155	259927	3265493
SRR3096335	3319286	151	3874138	253	260093	3264446
SRR3096336	3319286	151	4510582	307	308884	3265343
SRR3096337	3319286	151	4597780	317	308884	3265896
SRR3096338	3319286	151	3888590	261	308884	3265458
SRR3096339	3319286	151	4762700	318	308884	3265704
SRR3096340	3319286	151	5105308	329	308884	3265657
SRR3096341	3319286	151	1539316	105	259809	3264097
SRR3096342	3319286	151	2443508	167	367683	3261322
SRR3096343	3319286	151	326124	24	308978	3264313
SRR3096344	3319286	151	2351380	156	367903	3265262
SRR3096345	3319286	151	2694532	184	260582	3263643
SRR3096346	3319286	151	9885262	157	178903	3257202
SRR3096347	3319286	151	2576872	177	259946	3263979
SRR3096348	3319286	151	2705940	185	259922	3264147
SRR3096349	3319286	151	957266	66	259438	3263960
SRR3096350	3319286	151	2366486	163	259959	3263655
SRR3096351	3319286	151	2848118	195	391324	3264948
SRR3096352	3319286	151	2517544	173	259906	3264315
SRR3096353	3319286	151	3202938	215	308865	3265173
SRR3096354	3319286	151	2521830	173	317112	3264571
SRR3096355	3319286	151	2240700	155	259820	3264609
SRR3096356	3319286	151	3722618	257	308897	3265603
SRR3096357	3319286	151	2949094	201	308879	3264797
SRR3096358	3319286	151	2169728	151	308873	3265262
SRR3096359	3319286	151	3076812	213	417198	3265896
SRR3096360	3319286	151	2698890	187	316904	3264778
SRR3096361	3319286	151	2885986	207	259758	3264121
SRR3096362	3319286	151	3521214	232	308865	3265497
SRR3096363	3319286	151	617750	45	308902	3264285
SRR3096364	3319286	151	1000290	90	367675	3264252
SRR3096365	3319286	151	3428362	226	259490	3264769
SRR3096366	3319286	151	1579174	107	308850	3265146
SRR3096367	3319286	151	3301308	221	252727	3264969
SRR3096368	3319286	151	3633276	236	367758	3264750
SRR3096369	3319286	151	2573492	172	308849	3265095
SRR3096370	3319286	151	2922208	198	367687	3264772
SRR3096371	3319286	151	3851692	258	252780	3265297
SRR3096372	3319286	151	1326374	93	260002	3264934
SRR3096373	3319286	151	1908444	128	259561	3264451
SRR3096374	3319286	151	2542784	175	367733	3264747
SRR3096375	3319286	151	3154924	215	391340	3265006
SRR3096376	3319286	151	2127070	142	259959	3264527
SRR3096377	3319286	151	1903678	129	259507	3264210
SRR3096378	3319286	151	4095414	124	259924	3262337
SRR3096379	3319286	151	1543158	46	253909	3262600
SRR3096380	3319286	151	3555232	108	297497	3261888
SRR3096381	3319286	151	4434032	299	308897	3265592
SRR3096382	3319286	151	2743926	191	308849	3264749
SRR3096383	3319286	151	4314198	283	367846	3265144
SRR3096384	3319286	151	3756332	248	367702	3265394
SRR3096385	3319286	151	3330436	220	367626	3264852
SRR3096386	3319286	151	2482706	160	308849	3264809
SRR3096387	3319286	151	2842914	190	391609	3478142
SRR3096388	3319286	151	4017862	275	316889	3264977
SRR3096389	3319286	151	3476760	236	259936	3264694
SRR3096390	3319286	151	4530912	300	252710	3265647
SRR3096391	3319286	151	1949422	133	308883	3265377
SRR3096392	3319286	151	3992448	263	259614	3265276
SRR3096393	3319286	151	849594	64	367686	3265411
SRR3096394	3319286	151	3323808	223	259963	3264749
SRR3096395	3319286	151	4614558	304	308868	3265210
SRR3096396	3319286	151	3417536	230	308886	3265387
SRR3096397	3319286	151	1940636	128	308865	3265143
SRR3096398	3319286	151	3060618	218	308865	3265132
SRR3096399	3319286	151	3844556	271	308865	3264899
SRR3096400	3319286	151	3162518	212	259995	3264818
SRR3096401	3319286	151	2829874	192	259970	3265019
SRR3096402	3319286	151	3389802	242	416627	3265139
SRR3096403	3319286	151	3256116	219	260085	3264598
SRR3096404	3319286	151	2836740	257	368089	3263926
SRR3096405	3319286	151	1509594	100	308865	3265427
SRR3096406	3319286	151	2554550	168	308883	3265402
SRR3096407	3319286	151	18091742	550	308729	3261529
SRR3096408	3319286	151	3707744	244	259946	3265037
SRR3096409	3319286	151	736504	66	367686	3262268
SRR3096410	3319286	151	726986	50	228348	3267056
SRR3096411	3319286	151	6313254	192	297510	3261664
SRR3096412	3319286	151	482200	43	367650	3264301
SRR3096413	3319286	151	542820	41	367707	3264379
SRR3096414	3319286	151	3100364	281	367716	3263737
SRR3096415	3319286	151	2321702	210	367706	3275235
SRR3096416	3319286	151	1980862	179	317095	3264656
SRR3096417	3319286	151	499680	45	363768	3264166
SRR3096418	3319286	151	3099714	281	367705	3265721
SRR3096419	3319286	151	537854	40	8505	3195815
SRR3096420	3319286	151	3540082	107	316765	3261003
SRR3096421	3319286	151	2334660	71	308799	3261968
SRR3096422	3319286	151	1882682	57	309931	3261699
SRR3096423	3319286	151	814170	73	367668	3264425
SRR3096424	3319286	151	1803652	54	253909	3262088
SRR3096425	3319286	151	5302562	353	260088	3264683
SRR3096426	3319286	151	5252512	476	367668	3265338
SRR3096427	3319286	151	3384368	102	253904	3259591
SRR3096428	3319286	151	3049452	92	258866	3261016
SRR3096429	3319286	151	2714406	82	259000	3261487
SRR3096430	3319286	151	2093376	63	308745	3260702
SRR3096431	3319286	151	4667286	423	317095	3263777
SRR3096432	3319286	151	5798324	176	259000	3261037
SRR3096433	3319286	151	3323798	301	367652	3264366
SRR3096434	3319286	151	1987394	150	367650	3264634
SRR3096435	3319286	151	4869304	441	316897	3263769
SRR3096436	3319286	151	2435268	184	316897	3264511
SRR3096437	3319286	151	2270380	171	308902	3264832
SRR3096438	3319286	151	5302374	480	308902	3264635
SRR3096439	3319286	151	4424994	401	317095	3263770
SRR3096440	3319286	151	2091078	158	367699	3265311
SRR3096441	3319286	151	555594	42	367632	3264910
SRR3096442	3319286	151	4462158	404	367713	3264678
SRR3096443	3319286	151	370256	27	368057	3265118
SRR3096444	3319286	151	410466	31	367713	3265099
SRR3096445	3319286	151	1147210	104	367644	3263513
SRR3096446	3319286	151	4097894	274	308867	3265453
SRR3096447	3319286	151	3341134	225	308850	3265755
SRR3096448	3319286	151	951696	65	308865	3265414
SRR3096449	3319286	151	4739594	321	252730	3265921
SRR3096450	3319286	151	3410822	229	250194	3264892
SRR3096451	3319286	151	2489458	162	252724	3265851
SRR3096452	3319286	151	2032768	140	308849	3265155
SRR3096453	3319286	151	2676200	180	252749	3265977
SRR3096454	3319286	151	4239764	282	250194	3266790
SRR3096455	3319286	151	3350184	224	251663	3265001
SRR3096456	3319286	151	917856	83	367675	3263970
SRR3096457	3319286	151	1729650	119	308879	3264990
SRR3096458	3319286	151	3354208	232	367689	3265678
SRR3096459	3319286	151	2811468	189	259932	3264496
SRR3096460	3319286	151	3422152	226	259939	3264980
SRR3096461	3319286	151	3041090	163	252781	3265260
SRR3096462	3319286	151	3091878	207	308883	3265196
SRR3096463	3319286	151	3384430	226	317086	3264874
SRR3096464	3319286	151	3355860	102	257125	3262076
SRR3096465	3319286	151	1384388	125	367638	3265084
SRR3096466	3319286	151	9299954	282	316765	3262195
SRR3096467	3319286	151	4036542	122	316798	3261845
SRR3096468	3319286	151	1501466	45	297548	3260857
SRR3096469	3319286	151	1986428	60	391180	3261591
SRR3096470	3319286	151	3084766	93	297481	3261246
SRR3096471	3319286	151	1895380	143	367658	3265572
SRR3096472	3319286	151	653238	59	367983	3263869
SRR3096473	3319286	151	5487658	497	368065	3263929
SRR3096474	3319286	151	552640	41	259226	3263504
SRR3096475	3319286	151	4086534	370	367713	3263486
SRR3096476	3319286	151	4542530	411	367656	3276883
SRR3096477	3319286	151	547604	41	95146	3263164
SRR3096478	3319286	151	5908340	535	317111	3264578
SRR3096479	3319286	151	629970	57	245385	3264898
SRR3096480	3319286	151	511508	46	275535	3264746
SRR3096481	3319286	151	2337640	176	367661	3264378
SRR3096482	3319286	151	1414680	43	253904	3262469
SRR3096483	3319286	151	711094	64	367636	3263943
SRR3096484	3319286	151	1303704	118	316990	3263680
SRR3096485	3319286	151	4258500	280	317094	3264826
SRR3096486	3319286	151	3189428	216	259483	3264298
SRR3096487	3319286	151	4598462	313	416904	3265940
SRR3096488	3319286	151	4573358	308	300610	3265449
SRR3096489	3319286	151	1263740	89	252706	3265734
SRR3096490	3319286	151	7046438	467	259968	3265337
SRR3096491	3319286	151	3484488	227	308902	3263994
SRR3096492	3319286	151	5098356	342	317095	3265374
SRR3096493	3319286	151	3335444	221	259645	3265141
SRR3096494	3319286	151	3240356	220	252738	3265643
SRR3096495	3319286	151	2643004	184	481005	3264713
SRR3096496	3319286	151	2579756	177	316897	3264850
SRR3096497	3319286	151	3260188	220	259930	3265441
SRR3096498	3319286	151	2966162	202	252744	3265484
SRR3096499	3319286	151	2518684	172	252779	3265206
SRR3096500	3319286	151	2097962	147	308849	3265374
SRR3096501	3319286	151	2364618	163	259954	3264443
SRR3096502	3319286	151	2296236	159	259790	3265342
SRR3096503	3319286	151	19157456	582	253871	3261075
SRR3096504	3319286	151	19395586	590	293977	3261000
SRR3096505	3319286	151	18296174	556	308774	3261553
SRR3096507	3319286	151	7135282	113	122221	3256829
SRR3096508	3319286	151	8000000	127	123704	3256235
SRR3096509	3319286	151	7163954	217	308745	3261254
SRR3096510	3319286	151	898362	67	367703	3265572
SRR3102737	3319286	151	6369540	101	83938	3256736
SRR8423077	3319286	151	5416290	243	385929	3259483
SRR8749595	3319286	151	8763920	660	367744	3270934
SRR8983080	3319286	151	7940592	358	363587	3246276
