# Supplementary material for: An Evaluation of the Lineage of Brucella Isolates in Turkey by a Whole-Genome Single-Nucleotide Polymorphism Analysis
Source: Vet Sci. 2024 Jul 14;11(7):316. doi: 10.3390/vetsci11070316 (PMC11281417; doi:10.3390/vetsci11070316)
Supplement: Supplementary file 1 [file vetsci-11-00316-s001.zip › Table S2 SNP distances (1).xlsx]

## Sheet: B. melitensis
Table S2: SNP distances of the respective isolates to each other. SNP distance table was provided by Snippy. Core alignment was built with the B. melitensis 16M strain set as reference
ID	Bru1	Bru10	Bru12	Bru14	Bru16	Bru17	Bru18	Bru2	Bru20	Bru23	Bru25	Bru27	Bru3	Bru4	Bru8	Reference	SRR11178063	SRR11178064	SRR11178065	SRR11178066	SRR11178067	SRR11178068	SRR11178069	SRR11178070	SRR11178071	SRR11178072	SRR11178073	SRR11178074	SRR11178075	SRR11178077	SRR11178078	SRR11178079	SRR11178080	SRR11178081	SRR11178082	SRR11178083	SRR11178084	SRR11178085	SRR11178086	SRR11178087	SRR11178088	SRR11178089	SRR11448969	SRR11448970	SRR11448971	SRR11448972	SRR11448973	SRR11448974	SRR11448975
Bru1	0	18	17	32	18	18	18	28	33	31	20	33	27	35	30	64	27	29	31	26	26	27	26	26	26	31	30	26	29	27	32	29	29	26	26	32	31	29	29	26	29	26	387	401	400	401	385	389	392
Bru10	18	0	1	16	0	0	0	12	17	15	4	17	11	19	14	48	11	13	15	10	10	11	10	10	10	15	14	10	13	11	16	13	13	10	10	16	15	13	13	10	13	10	371	385	384	385	369	373	376
Bru12	17	1	0	15	1	1	1	11	16	14	3	16	10	18	13	47	10	12	14	9	9	10	9	9	9	14	13	9	12	10	15	12	12	9	9	15	14	12	12	9	12	9	370	384	383	384	368	372	375
Bru14	32	16	15	0	16	16	16	12	19	15	18	17	11	21	16	62	13	3	17	12	12	13	12	12	12	5	4	12	3	13	6	3	3	12	12	6	5	3	15	12	3	12	385	399	398	399	383	387	390
Bru16	18	0	1	16	0	0	0	12	17	15	4	17	11	19	14	48	11	13	15	10	10	11	10	10	10	15	14	10	13	11	16	13	13	10	10	16	15	13	13	10	13	10	371	385	384	385	369	373	376
Bru17	18	0	1	16	0	0	0	12	17	15	4	17	11	19	14	48	11	13	15	10	10	11	10	10	10	15	14	10	13	11	16	13	13	10	10	16	15	13	13	10	13	10	371	385	384	385	369	373	376
Bru18	18	0	1	16	0	0	0	12	17	15	4	17	11	19	14	48	11	13	15	10	10	11	10	10	10	15	14	10	13	11	16	13	13	10	10	16	15	13	13	10	13	10	371	385	384	385	369	373	376
Bru2	28	12	11	12	12	12	12	0	15	11	14	13	1	17	12	58	9	9	13	8	8	9	8	8	8	11	10	8	9	9	12	9	9	8	8	12	11	9	11	8	9	8	381	395	394	395	379	383	386
Bru20	33	17	16	19	17	17	17	15	0	18	19	20	14	22	5	63	14	16	18	13	13	14	13	13	13	18	17	13	16	14	19	16	16	13	13	19	18	16	16	13	16	13	386	400	399	400	384	388	391
Bru23	31	15	14	15	15	15	15	11	18	0	17	12	10	20	15	61	12	12	16	11	11	12	11	11	11	14	13	11	12	12	15	12	12	11	11	15	14	12	14	11	12	11	384	398	397	398	382	386	389
Bru25	20	4	3	18	4	4	4	14	19	17	0	19	13	21	16	50	13	15	17	12	12	13	12	12	12	17	16	12	15	13	18	15	15	12	12	18	17	15	15	12	15	12	373	387	386	387	371	375	378
Bru27	33	17	16	17	17	17	17	13	20	12	19	0	12	22	17	63	14	14	18	13	13	14	13	13	13	16	15	13	14	14	17	14	14	13	13	17	16	14	16	13	14	13	386	400	399	400	384	388	391
Bru3	27	11	10	11	11	11	11	1	14	10	13	12	0	16	11	57	8	8	12	7	7	8	7	7	7	10	9	7	8	8	11	8	8	7	7	11	10	8	10	7	8	7	380	394	393	394	378	382	385
Bru4	35	19	18	21	19	19	19	17	22	20	21	22	16	0	19	65	16	18	20	15	15	16	15	15	15	20	19	15	18	16	21	18	18	15	15	21	20	18	18	15	18	15	388	402	401	402	386	390	393
Bru8	30	14	13	16	14	14	14	12	5	15	16	17	11	19	0	60	11	13	15	10	10	11	10	10	10	15	14	10	13	11	16	13	13	10	10	16	15	13	13	10	13	10	383	397	396	397	381	385	388
Reference	64	48	47	62	48	48	48	58	63	61	50	63	57	65	60	0	57	59	61	56	56	57	56	56	56	61	60	56	59	57	62	59	59	56	56	62	61	59	53	56	59	56	417	431	430	431	415	419	422
SRR11178063	27	11	10	13	11	11	11	9	14	12	13	14	8	16	11	57	0	10	8	1	1	2	1	1	1	12	11	1	10	2	13	10	10	1	1	13	12	10	4	1	10	1	380	394	393	394	378	382	385
SRR11178064	29	13	12	3	13	13	13	9	16	12	15	14	8	18	13	59	10	0	14	9	9	10	9	9	9	2	1	9	0	10	3	0	0	9	9	3	2	0	12	9	0	9	382	396	395	396	380	384	387
SRR11178065	31	15	14	17	15	15	15	13	18	16	17	18	12	20	15	61	8	14	0	7	7	8	7	7	7	16	15	7	14	8	17	14	14	7	7	17	16	14	10	7	14	7	384	398	397	398	382	386	389
SRR11178066	26	10	9	12	10	10	10	8	13	11	12	13	7	15	10	56	1	9	7	0	0	1	0	0	0	11	10	0	9	1	12	9	9	0	0	12	11	9	3	0	9	0	379	393	392	393	377	381	384
SRR11178067	26	10	9	12	10	10	10	8	13	11	12	13	7	15	10	56	1	9	7	0	0	1	0	0	0	11	10	0	9	1	12	9	9	0	0	12	11	9	3	0	9	0	379	393	392	393	377	381	384
SRR11178068	27	11	10	13	11	11	11	9	14	12	13	14	8	16	11	57	2	10	8	1	1	0	1	1	1	12	11	1	10	2	13	10	10	1	1	13	12	10	4	1	10	1	380	394	393	394	378	382	385
SRR11178069	26	10	9	12	10	10	10	8	13	11	12	13	7	15	10	56	1	9	7	0	0	1	0	0	0	11	10	0	9	1	12	9	9	0	0	12	11	9	3	0	9	0	379	393	392	393	377	381	384
SRR11178070	26	10	9	12	10	10	10	8	13	11	12	13	7	15	10	56	1	9	7	0	0	1	0	0	0	11	10	0	9	1	12	9	9	0	0	12	11	9	3	0	9	0	379	393	392	393	377	381	384
SRR11178071	26	10	9	12	10	10	10	8	13	11	12	13	7	15	10	56	1	9	7	0	0	1	0	0	0	11	10	0	9	1	12	9	9	0	0	12	11	9	3	0	9	0	379	393	392	393	377	381	384
SRR11178072	31	15	14	5	15	15	15	11	18	14	17	16	10	20	15	61	12	2	16	11	11	12	11	11	11	0	3	11	2	12	5	2	2	11	11	5	4	2	14	11	2	11	384	398	397	398	382	386	389
SRR11178073	30	14	13	4	14	14	14	10	17	13	16	15	9	19	14	60	11	1	15	10	10	11	10	10	10	3	0	10	1	11	4	1	1	10	10	4	3	1	13	10	1	10	383	397	396	397	381	385	388
SRR11178074	26	10	9	12	10	10	10	8	13	11	12	13	7	15	10	56	1	9	7	0	0	1	0	0	0	11	10	0	9	1	12	9	9	0	0	12	11	9	3	0	9	0	379	393	392	393	377	381	384
SRR11178075	29	13	12	3	13	13	13	9	16	12	15	14	8	18	13	59	10	0	14	9	9	10	9	9	9	2	1	9	0	10	3	0	0	9	9	3	2	0	12	9	0	9	382	396	395	396	380	384	387
SRR11178077	27	11	10	13	11	11	11	9	14	12	13	14	8	16	11	57	2	10	8	1	1	2	1	1	1	12	11	1	10	0	13	10	10	1	1	13	12	10	4	1	10	1	380	394	393	394	378	382	385
SRR11178078	32	16	15	6	16	16	16	12	19	15	18	17	11	21	16	62	13	3	17	12	12	13	12	12	12	5	4	12	3	13	0	3	3	12	12	0	3	3	15	12	3	12	385	399	398	399	383	387	390
SRR11178079	29	13	12	3	13	13	13	9	16	12	15	14	8	18	13	59	10	0	14	9	9	10	9	9	9	2	1	9	0	10	3	0	0	9	9	3	2	0	12	9	0	9	382	396	395	396	380	384	387
SRR11178080	29	13	12	3	13	13	13	9	16	12	15	14	8	18	13	59	10	0	14	9	9	10	9	9	9	2	1	9	0	10	3	0	0	9	9	3	2	0	12	9	0	9	382	396	395	396	380	384	387
SRR11178081	26	10	9	12	10	10	10	8	13	11	12	13	7	15	10	56	1	9	7	0	0	1	0	0	0	11	10	0	9	1	12	9	9	0	0	12	11	9	3	0	9	0	379	393	392	393	377	381	384
SRR11178082	26	10	9	12	10	10	10	8	13	11	12	13	7	15	10	56	1	9	7	0	0	1	0	0	0	11	10	0	9	1	12	9	9	0	0	12	11	9	3	0	9	0	379	393	392	393	377	381	384
SRR11178083	32	16	15	6	16	16	16	12	19	15	18	17	11	21	16	62	13	3	17	12	12	13	12	12	12	5	4	12	3	13	0	3	3	12	12	0	3	3	15	12	3	12	385	399	398	399	383	387	390
SRR11178084	31	15	14	5	15	15	15	11	18	14	17	16	10	20	15	61	12	2	16	11	11	12	11	11	11	4	3	11	2	12	3	2	2	11	11	3	0	2	14	11	2	11	384	398	397	398	382	386	389
SRR11178085	29	13	12	3	13	13	13	9	16	12	15	14	8	18	13	59	10	0	14	9	9	10	9	9	9	2	1	9	0	10	3	0	0	9	9	3	2	0	12	9	0	9	382	396	395	396	380	384	387
SRR11178086	29	13	12	15	13	13	13	11	16	14	15	16	10	18	13	53	4	12	10	3	3	4	3	3	3	14	13	3	12	4	15	12	12	3	3	15	14	12	0	3	12	3	382	396	395	396	380	384	387
SRR11178087	26	10	9	12	10	10	10	8	13	11	12	13	7	15	10	56	1	9	7	0	0	1	0	0	0	11	10	0	9	1	12	9	9	0	0	12	11	9	3	0	9	0	379	393	392	393	377	381	384
SRR11178088	29	13	12	3	13	13	13	9	16	12	15	14	8	18	13	59	10	0	14	9	9	10	9	9	9	2	1	9	0	10	3	0	0	9	9	3	2	0	12	9	0	9	382	396	395	396	380	384	387
SRR11178089	26	10	9	12	10	10	10	8	13	11	12	13	7	15	10	56	1	9	7	0	0	1	0	0	0	11	10	0	9	1	12	9	9	0	0	12	11	9	3	0	9	0	379	393	392	393	377	381	384
SRR11448969	387	371	370	385	371	371	371	381	386	384	373	386	380	388	383	417	380	382	384	379	379	380	379	379	379	384	383	379	382	380	385	382	382	379	379	385	384	382	382	379	382	379	0	46	45	46	10	4	7
SRR11448970	401	385	384	399	385	385	385	395	400	398	387	400	394	402	397	431	394	396	398	393	393	394	393	393	393	398	397	393	396	394	399	396	396	393	393	399	398	396	396	393	396	393	46	0	5	6	44	48	51
SRR11448971	400	384	383	398	384	384	384	394	399	397	386	399	393	401	396	430	393	395	397	392	392	393	392	392	392	397	396	392	395	393	398	395	395	392	392	398	397	395	395	392	395	392	45	5	0	1	43	47	50
SRR11448972	401	385	384	399	385	385	385	395	400	398	387	400	394	402	397	431	394	396	398	393	393	394	393	393	393	398	397	393	396	394	399	396	396	393	393	399	398	396	396	393	396	393	46	6	1	0	44	48	51
SRR11448973	385	369	368	383	369	369	369	379	384	382	371	384	378	386	381	415	378	380	382	377	377	378	377	377	377	382	381	377	380	378	383	380	380	377	377	383	382	380	380	377	380	377	10	44	43	44	0	12	15
SRR11448974	389	373	372	387	373	373	373	383	388	386	375	388	382	390	385	419	382	384	386	381	381	382	381	381	381	386	385	381	384	382	387	384	384	381	381	387	386	384	384	381	384	381	4	48	47	48	12	0	9
SRR11448975	392	376	375	390	376	376	376	386	391	389	378	391	385	393	388	422	385	387	389	384	384	385	384	384	384	389	388	384	387	385	390	387	387	384	384	390	389	387	387	384	387	384	7	51	50	51	15	9	0
SRR11448976	385	369	368	383	369	369	369	379	384	382	371	384	378	386	381	415	378	380	382	377	377	378	377	377	377	382	381	377	380	378	383	380	380	377	377	383	382	380	380	377	380	377	10	44	43	44	6	12	15
SRR11448977	401	385	384	399	385	385	385	395	400	398	387	400	394	402	397	431	394	396	398	393	393	394	393	393	393	398	397	393	396	394	399	396	396	393	393	399	398	396	396	393	396	393	46	0	5	6	44	48	51
SRR11448978	401	385	384	399	385	385	385	395	400	398	387	400	394	402	397	431	394	396	398	393	393	394	393	393	393	398	397	393	396	394	399	396	396	393	393	399	398	396	396	393	396	393	46	0	5	6	44	48	51
SRR11448979	391	375	374	389	375	375	375	385	390	388	377	390	384	392	387	421	384	386	388	383	383	384	383	383	383	388	387	383	386	384	389	386	386	383	383	389	388	386	386	383	386	383	6	50	49	50	14	8	5
SRR11448980	383	367	366	381	367	367	367	377	382	380	369	382	376	384	379	413	376	378	380	375	375	376	375	375	375	380	379	375	378	376	381	378	378	375	375	381	380	378	378	375	378	375	8	42	41	42	2	10	13
SRR11448981	384	368	367	382	368	368	368	378	383	381	370	383	377	385	380	414	377	379	381	376	376	377	376	376	376	381	380	376	379	377	382	379	379	376	376	382	381	379	379	376	379	376	9	43	42	43	3	11	14
SRR11448982	395	379	378	393	379	379	379	389	394	392	381	394	388	396	391	425	388	390	392	387	387	388	387	387	387	392	391	387	390	388	393	390	390	387	387	393	392	390	390	387	390	387	40	10	9	10	38	42	45
SRR11448983	377	361	360	375	361	361	361	371	376	374	363	376	370	378	373	407	370	372	374	369	369	370	369	369	369	374	373	369	372	370	375	372	372	369	369	375	374	372	372	369	372	369	21	37	36	37	19	23	26
SRR11448984	380	364	363	378	364	364	364	374	379	377	366	379	373	381	376	410	373	375	377	372	372	373	372	372	372	377	376	372	375	373	378	375	375	372	372	378	377	375	375	372	375	372	24	40	39	40	22	26	29
SRR11448985	401	385	384	399	385	385	385	395	400	398	387	400	394	402	397	431	394	396	398	393	393	394	393	393	393	398	397	393	396	394	399	396	396	393	393	399	398	396	396	393	396	393	46	6	3	4	44	48	51
SRR11448986	383	367	366	381	367	367	367	377	382	380	369	382	376	384	379	413	376	378	380	375	375	376	375	375	375	380	379	375	378	376	381	378	378	375	375	381	380	378	378	375	378	375	8	42	41	42	2	10	13
SRR11448987	383	367	366	381	367	367	367	377	382	380	369	382	376	384	379	413	376	378	380	375	375	376	375	375	375	380	379	375	378	376	381	378	378	375	375	381	380	378	378	375	378	375	8	42	41	42	2	10	13
SRR11448988	385	369	368	383	369	369	369	379	384	382	371	384	378	386	381	415	378	380	382	377	377	378	377	377	377	382	381	377	380	378	383	380	380	377	377	383	382	380	380	377	380	377	12	46	45	46	6	14	17
SRR11448989	389	373	372	387	373	373	373	383	388	386	375	388	382	390	385	419	382	384	386	381	381	382	381	381	381	386	385	381	384	382	387	384	384	381	381	387	386	384	384	381	384	381	4	48	47	48	12	0	9
SRR11448990	385	369	368	383	369	369	369	379	384	382	371	384	378	386	381	415	378	380	382	377	377	378	377	377	377	382	381	377	380	378	383	380	380	377	377	383	382	380	380	377	380	377	10	44	43	44	4	12	15
SRR11448991	383	367	366	381	367	367	367	377	382	380	369	382	376	384	379	413	376	378	380	375	375	376	375	375	375	380	379	375	378	376	381	378	378	375	375	381	380	378	378	375	378	375	8	42	41	42	2	10	13
SRR11448992	389	373	372	387	373	373	373	383	388	386	375	388	382	390	385	419	382	384	386	381	381	382	381	381	381	386	385	381	384	382	387	384	384	381	381	387	386	384	384	381	384	381	4	48	47	48	12	0	9
SRR11448993	386	370	369	384	370	370	370	380	385	383	372	385	379	387	382	416	379	381	383	378	378	379	378	378	378	383	382	378	381	379	384	381	381	378	378	384	383	381	381	378	381	378	13	47	46	47	7	15	18
SRR11448994	389	373	372	387	373	373	373	383	388	386	375	388	382	390	385	419	382	384	386	381	381	382	381	381	381	386	385	381	384	382	387	384	384	381	381	387	386	384	384	381	384	381	4	48	47	48	12	0	9
SRR11448995	395	379	378	393	379	379	379	389	394	392	381	394	388	396	391	425	388	390	392	387	387	388	387	387	387	392	391	387	390	388	393	390	390	387	387	393	392	390	390	387	390	387	40	10	9	10	38	42	45
SRR11448996	384	368	367	382	368	368	368	378	383	381	370	383	377	385	380	414	377	379	381	376	376	377	376	376	376	381	380	376	379	377	382	379	379	376	376	382	381	379	379	376	379	376	9	43	42	43	1	11	14
SRR11448997	389	373	372	387	373	373	373	383	388	386	375	388	382	390	385	419	382	384	386	381	381	382	381	381	381	386	385	381	384	382	387	384	384	381	381	387	386	384	384	381	384	381	4	48	47	48	12	6	3
SRR11448998	388	372	371	386	372	372	372	382	387	385	374	387	381	389	384	418	381	383	385	380	380	381	380	380	380	385	384	380	383	381	386	383	383	380	380	386	385	383	383	380	383	380	3	47	46	47	11	5	4
SRR11448999	385	369	368	383	369	369	369	379	384	382	371	384	378	386	381	415	378	380	382	377	377	378	377	377	377	382	381	377	380	378	383	380	380	377	377	383	382	380	380	377	380	377	10	44	43	44	6	12	15
SRR11449000	402	386	385	400	386	386	386	396	401	399	388	401	395	403	398	432	395	397	399	394	394	395	394	394	394	399	398	394	397	395	400	397	397	394	394	400	399	397	397	394	397	394	47	1	6	7	45	49	52
SRR11449001	392	376	375	390	376	376	376	386	391	389	378	391	385	393	388	422	385	387	389	384	384	385	384	384	384	389	388	384	387	385	390	387	387	384	384	390	389	387	387	384	387	384	7	51	50	51	15	9	0
SRR11449002	387	371	370	385	371	371	371	381	386	384	373	386	380	388	383	417	380	382	384	379	379	380	379	379	379	384	383	379	382	380	385	382	382	379	379	385	384	382	382	379	382	379	0	46	45	46	10	4	7
SRR11449003	381	365	364	379	365	365	365	375	380	378	367	380	374	382	377	411	374	376	378	373	373	374	373	373	373	378	377	373	376	374	379	376	376	373	373	379	378	376	376	373	376	373	25	41	40	41	23	27	30
SRR11449004	376	360	359	374	360	360	360	370	375	373	362	375	369	377	372	406	369	371	373	368	368	369	368	368	368	373	372	368	371	369	374	371	371	368	368	374	373	371	371	368	371	368	20	36	35	36	18	22	25
SRR11449005	388	372	371	386	372	372	372	382	387	385	374	387	381	389	384	418	381	383	385	380	380	381	380	380	380	385	384	380	383	381	386	383	383	380	380	386	385	383	383	380	383	380	3	47	46	47	11	5	4
SRR11449006	400	384	383	398	384	384	384	394	399	397	386	399	393	401	396	430	393	395	397	392	392	393	392	392	392	397	396	392	395	393	398	395	395	392	392	398	397	395	395	392	395	392	45	5	2	3	43	47	50
SRR11449007	376	360	359	374	360	360	360	370	375	373	362	375	369	377	372	406	369	371	373	368	368	369	368	368	368	373	372	368	371	369	374	371	371	368	368	374	373	371	371	368	371	368	20	36	35	36	18	22	25
SRR11449008	389	373	372	387	373	373	373	383	388	386	375	388	382	390	385	419	382	384	386	381	381	382	381	381	381	386	385	381	384	382	387	384	384	381	381	387	386	384	384	381	384	381	4	48	47	48	12	0	9
SRR11449009	389	373	372	387	373	373	373	383	388	386	375	388	382	390	385	419	382	384	386	381	381	382	381	381	381	386	385	381	384	382	387	384	384	381	381	387	386	384	384	381	384	381	4	48	47	48	12	0	9
SRR11449010	401	385	384	399	385	385	385	395	400	398	387	400	394	402	397	431	394	396	398	393	393	394	393	393	393	398	397	393	396	394	399	396	396	393	393	399	398	396	396	393	396	393	46	0	5	6	44	48	51
SRR11449011	390	374	373	388	374	374	374	384	389	387	376	389	383	391	386	420	383	385	387	382	382	383	382	382	382	387	386	382	385	383	388	385	385	382	382	388	387	385	385	382	385	382	5	49	48	49	13	1	10
SRR11449012	391	375	374	389	375	375	375	385	390	388	377	390	384	392	387	421	384	386	388	383	383	384	383	383	383	388	387	383	386	384	389	386	386	383	383	389	388	386	386	383	386	383	6	50	49	50	14	8	5
SRR11449013	385	369	368	383	369	369	369	379	384	382	371	384	378	386	381	415	378	380	382	377	377	378	377	377	377	382	381	377	380	378	383	380	380	377	377	383	382	380	380	377	380	377	10	44	43	44	4	12	15
SRR11449014	389	373	372	387	373	373	373	383	388	386	375	388	382	390	385	419	382	384	386	381	381	382	381	381	381	386	385	381	384	382	387	384	384	381	381	387	386	384	384	381	384	381	4	48	47	48	12	0	9
SRR11449015	384	368	367	382	368	368	368	378	383	381	370	383	377	385	380	414	377	379	381	376	376	377	376	376	376	381	380	376	379	377	382	379	379	376	376	382	381	379	379	376	379	376	9	43	42	43	3	11	14
SRR11449016	384	368	367	382	368	368	368	378	383	381	370	383	377	385	380	414	377	379	381	376	376	377	376	376	376	381	380	376	379	377	382	379	379	376	376	382	381	379	379	376	379	376	9	43	42	43	3	11	14
SRR11449017	395	379	378	393	379	379	379	389	394	392	381	394	388	396	391	425	388	390	392	387	387	388	387	387	387	392	391	387	390	388	393	390	390	387	387	393	392	390	390	387	390	387	40	10	9	10	38	42	45
SRR11449018	385	369	368	383	369	369	369	379	384	382	371	384	378	386	381	415	378	380	382	377	377	378	377	377	377	382	381	377	380	378	383	380	380	377	377	383	382	380	380	377	380	377	10	44	43	44	0	12	15
SRR11449019	402	386	385	400	386	386	386	396	401	399	388	401	395	403	398	432	395	397	399	394	394	395	394	394	394	399	398	394	397	395	400	397	397	394	394	400	399	397	397	394	397	394	47	1	6	7	45	49	52
SRR11449020	389	373	372	387	373	373	373	383	388	386	375	388	382	390	385	419	382	384	386	381	381	382	381	381	381	386	385	381	384	382	387	384	384	381	381	387	386	384	384	381	384	381	4	48	47	48	12	0	9
SRR11449021	386	370	369	384	370	370	370	380	385	383	372	385	379	387	382	416	379	381	383	378	378	379	378	378	378	383	382	378	381	379	384	381	381	378	378	384	383	381	381	378	381	378	11	45	44	45	5	13	16
SRR11449022	381	365	364	379	365	365	365	375	380	378	367	380	374	382	377	411	374	376	378	373	373	374	373	373	373	378	377	373	376	374	379	376	376	373	373	379	378	376	376	373	376	373	22	40	39	40	20	24	27
SRR11449023	380	364	363	378	364	364	364	374	379	377	366	379	373	381	376	410	373	375	377	372	372	373	372	372	372	377	376	372	375	373	378	375	375	372	372	378	377	375	375	372	375	372	24	40	39	40	22	26	29
SRR11449024	395	379	378	393	379	379	379	389	394	392	381	394	388	396	391	425	388	390	392	387	387	388	387	387	387	392	391	387	390	388	393	390	390	387	387	393	392	390	390	387	390	387	40	8	7	8	38	42	45
SRR11449025	389	373	372	387	373	373	373	383	388	386	375	388	382	390	385	419	382	384	386	381	381	382	381	381	381	386	385	381	384	382	387	384	384	381	381	387	386	384	384	381	384	381	4	48	47	48	12	6	3
SRR11449026	402	386	385	400	386	386	386	396	401	399	388	401	395	403	398	432	395	397	399	394	394	395	394	394	394	399	398	394	397	395	400	397	397	394	394	400	399	397	397	394	397	394	47	1	6	7	45	49	52
SRR11449027	402	386	385	400	386	386	386	396	401	399	388	401	395	403	398	432	395	397	399	394	394	395	394	394	394	399	398	394	397	395	400	397	397	394	394	400	399	397	397	394	397	394	47	1	6	7	45	49	52
SRR11449028	402	386	385	400	386	386	386	396	401	399	388	401	395	403	398	432	395	397	399	394	394	395	394	394	394	399	398	394	397	395	400	397	397	394	394	400	399	397	397	394	397	394	47	1	6	7	45	49	52
SRR11449029	401	385	384	399	385	385	385	395	400	398	387	400	394	402	397	431	394	396	398	393	393	394	393	393	393	398	397	393	396	394	399	396	396	393	393	399	398	396	396	393	396	393	46	0	5	6	44	48	51
SRR11449030	389	373	372	387	373	373	373	383	388	386	375	388	382	390	385	419	382	384	386	381	381	382	381	381	381	386	385	381	384	382	387	384	384	381	381	387	386	384	384	381	384	381	4	48	47	48	12	6	3
SRR11449031	384	368	367	382	368	368	368	378	383	381	370	383	377	385	380	414	377	379	381	376	376	377	376	376	376	381	380	376	379	377	382	379	379	376	376	382	381	379	379	376	379	376	9	43	42	43	1	11	14
SRR11449032	386	370	369	384	370	370	370	380	385	383	372	385	379	387	382	416	379	381	383	378	378	379	378	378	378	383	382	378	381	379	384	381	381	378	378	384	383	381	381	378	381	378	11	45	44	45	5	13	16
SRR11449033	384	368	367	382	368	368	368	378	383	381	370	383	377	385	380	414	377	379	381	376	376	377	376	376	376	381	380	376	379	377	382	379	379	376	376	382	381	379	379	376	379	376	9	43	42	43	3	11	14
SRR11449034	385	369	368	383	369	369	369	379	384	382	371	384	378	386	381	415	378	380	382	377	377	378	377	377	377	382	381	377	380	378	383	380	380	377	377	383	382	380	380	377	380	377	10	44	43	44	4	12	15
SRR11449035	385	369	368	383	369	369	369	379	384	382	371	384	378	386	381	415	378	380	382	377	377	378	377	377	377	382	381	377	380	378	383	380	380	377	377	383	382	380	380	377	380	377	10	44	43	44	4	12	15
SRR11449036	385	369	368	383	369	369	369	379	384	382	371	384	378	386	381	415	378	380	382	377	377	378	377	377	377	382	381	377	380	378	383	380	380	377	377	383	382	380	380	377	380	377	10	44	43	44	4	12	15
SRR11449037	400	384	383	398	384	384	384	394	399	397	386	399	393	401	396	430	393	395	397	392	392	393	392	392	392	397	396	392	395	393	398	395	395	392	392	398	397	395	395	392	395	392	45	5	0	1	43	47	50
SRR11449038	401	385	384	399	385	385	385	395	400	398	387	400	394	402	397	431	394	396	398	393	393	394	393	393	393	398	397	393	396	394	399	396	396	393	393	399	398	396	396	393	396	393	46	0	5	6	44	48	51
SRR11449039	401	385	384	399	385	385	385	395	400	398	387	400	394	402	397	431	394	396	398	393	393	394	393	393	393	398	397	393	396	394	399	396	396	393	393	399	398	396	396	393	396	393	46	0	5	6	44	48	51
SRR11449040	392	376	375	390	376	376	376	386	391	389	378	391	385	393	388	422	385	387	389	384	384	385	384	384	384	389	388	384	387	385	390	387	387	384	384	390	389	387	387	384	387	384	7	51	50	51	15	9	0
SRR11449041	376	360	359	374	360	360	360	370	375	373	362	375	369	377	372	406	369	371	373	368	368	369	368	368	368	373	372	368	371	369	374	371	371	368	368	374	373	371	371	368	371	368	20	36	35	36	18	22	25
SRR11449042	403	387	386	401	387	387	387	397	402	400	389	402	396	404	399	433	396	398	400	395	395	396	395	395	395	400	399	395	398	396	401	398	398	395	395	401	400	398	398	395	398	395	48	2	7	8	46	50	53
SRR11449043	389	373	372	387	373	373	373	383	388	386	375	388	382	390	385	419	382	384	386	381	381	382	381	381	381	386	385	381	384	382	387	384	384	381	381	387	386	384	384	381	384	381	4	48	47	48	12	0	9
SRR11449044	377	361	360	375	361	361	361	371	376	374	363	376	370	378	373	407	370	372	374	369	369	370	369	369	369	374	373	369	372	370	375	372	372	369	369	375	374	372	372	369	372	369	21	37	36	37	19	23	26
SRR11449045	380	364	363	378	364	364	364	374	379	377	366	379	373	381	376	410	373	375	377	372	372	373	372	372	372	377	376	372	375	373	378	375	375	372	372	378	377	375	375	372	375	372	24	40	39	40	22	26	29
SRR11449046	380	364	363	378	364	364	364	374	379	377	366	379	373	381	376	410	373	375	377	372	372	373	372	372	372	377	376	372	375	373	378	375	375	372	372	378	377	375	375	372	375	372	24	40	39	40	22	26	29
SRR11449047	388	372	371	386	372	372	372	382	387	385	374	387	381	389	384	418	381	383	385	380	380	381	380	380	380	385	384	380	383	381	386	383	383	380	380	386	385	383	383	380	383	380	1	47	46	47	11	5	8
SRR11449048	383	367	366	381	367	367	367	377	382	380	369	382	376	384	379	413	376	378	380	375	375	376	375	375	375	380	379	375	378	376	381	378	378	375	375	381	380	378	378	375	378	375	8	42	41	42	2	10	13
SRR11449049	383	367	366	381	367	367	367	377	382	380	369	382	376	384	379	413	376	378	380	375	375	376	375	375	375	380	379	375	378	376	381	378	378	375	375	381	380	378	378	375	378	375	8	42	41	42	2	10	13
SRR11449050	402	386	385	400	386	386	386	396	401	399	388	401	395	403	398	432	395	397	399	394	394	395	394	394	394	399	398	394	397	395	400	397	397	394	394	400	399	397	397	394	397	394	47	1	6	7	45	49	52
SRR11449051	402	386	385	400	386	386	386	396	401	399	388	401	395	403	398	432	395	397	399	394	394	395	394	394	394	399	398	394	397	395	400	397	397	394	394	400	399	397	397	394	397	394	47	1	6	7	45	49	52
SRR11449052	402	386	385	400	386	386	386	396	401	399	388	401	395	403	398	432	395	397	399	394	394	395	394	394	394	399	398	394	397	395	400	397	397	394	394	400	399	397	397	394	397	394	47	1	6	7	45	49	52
SRR11449053	402	386	385	400	386	386	386	396	401	399	388	401	395	403	398	432	395	397	399	394	394	395	394	394	394	399	398	394	397	395	400	397	397	394	394	400	399	397	397	394	397	394	47	1	6	7	45	49	52
SRR11449054	383	367	366	381	367	367	367	377	382	380	369	382	376	384	379	413	376	378	380	375	375	376	375	375	375	380	379	375	378	376	381	378	378	375	375	381	380	378	378	375	378	375	8	42	41	42	2	10	13
SRR11449055	402	386	385	400	386	386	386	396	401	399	388	401	395	403	398	432	395	397	399	394	394	395	394	394	394	399	398	394	397	395	400	397	397	394	394	400	399	397	397	394	397	394	47	1	6	7	45	49	52
SRR11449056	402	386	385	400	386	386	386	396	401	399	388	401	395	403	398	432	395	397	399	394	394	395	394	394	394	399	398	394	397	395	400	397	397	394	394	400	399	397	397	394	397	394	47	1	6	7	45	49	52
SRR11449057	392	376	375	390	376	376	376	386	391	389	378	391	385	393	388	422	385	387	389	384	384	385	384	384	384	389	388	384	387	385	390	387	387	384	384	390	389	387	387	384	387	384	7	51	50	51	15	9	0
SRR11449058	390	374	373	388	374	374	374	384	389	387	376	389	383	391	386	420	383	385	387	382	382	383	382	382	382	387	386	382	385	383	388	385	385	382	382	388	387	385	385	382	385	382	5	49	48	49	13	7	4
SRR11449059	401	385	384	399	385	385	385	395	400	398	387	400	394	402	397	431	394	396	398	393	393	394	393	393	393	398	397	393	396	394	399	396	396	393	393	399	398	396	396	393	396	393	46	0	5	6	44	48	51
SRR11449060	384	368	367	382	368	368	368	378	383	381	370	383	377	385	380	414	377	379	381	376	376	377	376	376	376	381	380	376	379	377	382	379	379	376	376	382	381	379	379	376	379	376	9	43	42	43	1	11	14
SRR11449061	385	369	368	383	369	369	369	379	384	382	371	384	378	386	381	415	378	380	382	377	377	378	377	377	377	382	381	377	380	378	383	380	380	377	377	383	382	380	380	377	380	377	10	44	43	44	2	12	15
SRR11449062	402	386	385	400	386	386	386	396	401	399	388	401	395	403	398	432	395	397	399	394	394	395	394	394	394	399	398	394	397	395	400	397	397	394	394	400	399	397	397	394	397	394	47	1	6	7	45	49	52
SRR11449063	385	369	368	383	369	369	369	379	384	382	371	384	378	386	381	415	378	380	382	377	377	378	377	377	377	382	381	377	380	378	383	380	380	377	377	383	382	380	380	377	380	377	10	44	43	44	4	12	15
SRR11449064	380	364	363	378	364	364	364	374	379	377	366	379	373	381	376	410	373	375	377	372	372	373	372	372	372	377	376	372	375	373	378	375	375	372	372	378	377	375	375	372	375	372	24	40	39	40	22	26	29
SRR11449065	380	364	363	378	364	364	364	374	379	377	366	379	373	381	376	410	373	375	377	372	372	373	372	372	372	377	376	372	375	373	378	375	375	372	372	378	377	375	375	372	375	372	24	40	39	40	22	26	29
SRR11449066	384	368	367	382	368	368	368	378	383	381	370	383	377	385	380	414	377	379	381	376	376	377	376	376	376	381	380	376	379	377	382	379	379	376	376	382	381	379	379	376	379	376	9	43	42	43	3	11	14
SRR11449067	400	384	383	398	384	384	384	394	399	397	386	399	393	401	396	430	393	395	397	392	392	393	392	392	392	397	396	392	395	393	398	395	395	392	392	398	397	395	395	392	395	392	45	5	0	1	43	47	50
SRR11449068	400	384	383	398	384	384	384	394	399	397	386	399	393	401	396	430	393	395	397	392	392	393	392	392	392	397	396	392	395	393	398	395	395	392	392	398	397	395	395	392	395	392	45	5	0	1	43	47	50
SRR11450780	390	374	373	388	374	374	374	384	389	387	376	389	383	391	386	420	383	385	387	382	382	383	382	382	382	387	386	382	385	383	388	385	385	382	382	388	387	385	385	382	385	382	5	49	48	49	13	7	4
SRR11450781	385	369	368	383	369	369	369	379	384	382	371	384	378	386	381	415	378	380	382	377	377	378	377	377	377	382	381	377	380	378	383	380	380	377	377	383	382	380	380	377	380	377	10	44	43	44	4	12	15
SRR11450782	385	369	368	383	369	369	369	379	384	382	371	384	378	386	381	415	378	380	382	377	377	378	377	377	377	382	381	377	380	378	383	380	380	377	377	383	382	380	380	377	380	377	10	44	43	44	2	12	15
SRR11450783	402	386	385	400	386	386	386	396	401	399	388	401	395	403	398	432	395	397	399	394	394	395	394	394	394	399	398	394	397	395	400	397	397	394	394	400	399	397	397	394	397	394	47	1	6	7	45	49	52
SRR11450784	386	370	369	384	370	370	370	380	385	383	372	385	379	387	382	416	379	381	383	378	378	379	378	378	378	383	382	378	381	379	384	381	381	378	378	384	383	381	381	378	381	378	11	45	44	45	3	13	16
SRR11450786	385	369	368	383	369	369	369	379	384	382	371	384	378	386	381	415	378	380	382	377	377	378	377	377	377	382	381	377	380	378	383	380	380	377	377	383	382	380	380	377	380	377	10	44	43	44	4	12	15
SRR11450787	389	373	372	387	373	373	373	383	388	386	375	388	382	390	385	419	382	384	386	381	381	382	381	381	381	386	385	381	384	382	387	384	384	381	381	387	386	384	384	381	384	381	4	48	47	48	12	6	3
SRR11450788	383	367	366	381	367	367	367	377	382	380	369	382	376	384	379	413	376	378	380	375	375	376	375	375	375	380	379	375	378	376	381	378	378	375	375	381	380	378	378	375	378	375	8	42	41	42	2	10	13
SRR11450789	389	373	372	387	373	373	373	383	388	386	375	388	382	390	385	419	382	384	386	381	381	382	381	381	381	386	385	381	384	382	387	384	384	381	381	387	386	384	384	381	384	381	4	48	47	48	12	6	3
SRR11450790	389	373	372	387	373	373	373	383	388	386	375	388	382	390	385	419	382	384	386	381	381	382	381	381	381	386	385	381	384	382	387	384	384	381	381	387	386	384	384	381	384	381	4	48	47	48	12	0	9
SRR11450791	390	374	373	388	374	374	374	384	389	387	376	389	383	391	386	420	383	385	387	382	382	383	382	382	382	387	386	382	385	383	388	385	385	382	382	388	387	385	385	382	385	382	5	49	48	49	13	7	4
SRR11450792	401	385	384	399	385	385	385	395	400	398	387	400	394	402	397	431	394	396	398	393	393	394	393	393	393	398	397	393	396	394	399	396	396	393	393	399	398	396	396	393	396	393	46	6	1	2	44	48	51
SRR11450793	400	384	383	398	384	384	384	394	399	397	386	399	393	401	396	430	393	395	397	392	392	393	392	392	392	397	396	392	395	393	398	395	395	392	392	398	397	395	395	392	395	392	45	5	0	1	43	47	50
SRR11450794	400	384	383	398	384	384	384	394	399	397	386	399	393	401	396	430	393	395	397	392	392	393	392	392	392	397	396	392	395	393	398	395	395	392	392	398	397	395	395	392	395	392	45	5	0	1	43	47	50
SRR11450795	385	369	368	383	369	369	369	379	384	382	371	384	378	386	381	415	378	380	382	377	377	378	377	377	377	382	381	377	380	378	383	380	380	377	377	383	382	380	380	377	380	377	10	44	43	44	2	12	15
SRR11450796	390	374	373	388	374	374	374	384	389	387	376	389	383	391	386	420	383	385	387	382	382	383	382	382	382	387	386	382	385	383	388	385	385	382	382	388	387	385	385	382	385	382	5	49	48	49	13	7	4
SRR11450797	390	374	373	388	374	374	374	384	389	387	376	389	383	391	386	420	383	385	387	382	382	383	382	382	382	387	386	382	385	383	388	385	385	382	382	388	387	385	385	382	385	382	5	49	48	49	13	7	4
SRR11450798	385	369	368	383	369	369	369	379	384	382	371	384	378	386	381	415	378	380	382	377	377	378	377	377	377	382	381	377	380	378	383	380	380	377	377	383	382	380	380	377	380	377	10	44	43	44	6	12	15
SRR11450799	384	368	367	382	368	368	368	378	383	381	370	383	377	385	380	414	377	379	381	376	376	377	376	376	376	381	380	376	379	377	382	379	379	376	376	382	381	379	379	376	379	376	9	43	42	43	3	11	14
SRR11450800	383	367	366	381	367	367	367	377	382	380	369	382	376	384	379	413	376	378	380	375	375	376	375	375	375	380	379	375	378	376	381	378	378	375	375	381	380	378	378	375	378	375	8	42	41	42	2	10	13
SRR11450801	380	364	363	378	364	364	364	374	379	377	366	379	373	381	376	410	373	375	377	372	372	373	372	372	372	377	376	372	375	373	378	375	375	372	372	378	377	375	375	372	375	372	24	40	39	40	22	26	29
SRR11450802	384	368	367	382	368	368	368	378	383	381	370	383	377	385	380	414	377	379	381	376	376	377	376	376	376	381	380	376	379	377	382	379	379	376	376	382	381	379	379	376	379	376	9	43	42	43	3	11	14
SRR11450803	384	368	367	382	368	368	368	378	383	381	370	383	377	385	380	414	377	379	381	376	376	377	376	376	376	381	380	376	379	377	382	379	379	376	376	382	381	379	379	376	379	376	9	43	42	43	3	11	14
SRR11450804	384	368	367	382	368	368	368	378	383	381	370	383	377	385	380	414	377	379	381	376	376	377	376	376	376	381	380	376	379	377	382	379	379	376	376	382	381	379	379	376	379	376	9	43	42	43	3	11	14
SRR11450805	384	368	367	382	368	368	368	378	383	381	370	383	377	385	380	414	377	379	381	376	376	377	376	376	376	381	380	376	379	377	382	379	379	376	376	382	381	379	379	376	379	376	9	43	42	43	3	11	14
SRR11450806	384	368	367	382	368	368	368	378	383	381	370	383	377	385	380	414	377	379	381	376	376	377	376	376	376	381	380	376	379	377	382	379	379	376	376	382	381	379	379	376	379	376	9	43	42	43	3	11	14
SRR11450807	384	368	367	382	368	368	368	378	383	381	370	383	377	385	380	414	377	379	381	376	376	377	376	376	376	381	380	376	379	377	382	379	379	376	376	382	381	379	379	376	379	376	9	43	42	43	3	11	14
SRR11450808	384	368	367	382	368	368	368	378	383	381	370	383	377	385	380	414	377	379	381	376	376	377	376	376	376	381	380	376	379	377	382	379	379	376	376	382	381	379	379	376	379	376	9	43	42	43	3	11	14
SRR11450809	385	369	368	383	369	369	369	379	384	382	371	384	378	386	381	415	378	380	382	377	377	378	377	377	377	382	381	377	380	378	383	380	380	377	377	383	382	380	380	377	380	377	10	44	43	44	2	12	15
SRR11450810	383	367	366	381	367	367	367	377	382	380	369	382	376	384	379	413	376	378	380	375	375	376	375	375	375	380	379	375	378	376	381	378	378	375	375	381	380	378	378	375	378	375	8	42	41	42	2	10	13
SRR11450811	385	369	368	383	369	369	369	379	384	382	371	384	378	386	381	415	378	380	382	377	377	378	377	377	377	382	381	377	380	378	383	380	380	377	377	383	382	380	380	377	380	377	10	44	43	44	2	12	15
SRR11450812	403	387	386	401	387	387	387	397	402	400	389	402	396	404	399	433	396	398	400	395	395	396	395	395	395	400	399	395	398	396	401	398	398	395	395	401	400	398	398	395	398	395	48	2	7	8	46	50	53
SRR11450813	403	387	386	401	387	387	387	397	402	400	389	402	396	404	399	433	396	398	400	395	395	396	395	395	395	400	399	395	398	396	401	398	398	395	395	401	400	398	398	395	398	395	48	2	7	8	46	50	53
SRR11450814	403	387	386	401	387	387	387	397	402	400	389	402	396	404	399	433	396	398	400	395	395	396	395	395	395	400	399	395	398	396	401	398	398	395	395	401	400	398	398	395	398	395	48	2	7	8	46	50	53
SRR11450815	403	387	386	401	387	387	387	397	402	400	389	402	396	404	399	433	396	398	400	395	395	396	395	395	395	400	399	395	398	396	401	398	398	395	395	401	400	398	398	395	398	395	48	2	7	8	46	50	53
SRR11450816	403	387	386	401	387	387	387	397	402	400	389	402	396	404	399	433	396	398	400	395	395	396	395	395	395	400	399	395	398	396	401	398	398	395	395	401	400	398	398	395	398	395	48	2	7	8	46	50	53
SRR11450817	386	370	369	384	370	370	370	380	385	383	372	385	379	387	382	416	379	381	383	378	378	379	378	378	378	383	382	378	381	379	384	381	381	378	378	384	383	381	381	378	381	378	11	45	44	45	3	13	16
SRR11450818	389	373	372	387	373	373	373	383	388	386	375	388	382	390	385	419	382	384	386	381	381	382	381	381	381	386	385	381	384	382	387	384	384	381	381	387	386	384	384	381	384	381	4	48	47	48	12	0	9
SRR11450819	385	369	368	383	369	369	369	379	384	382	371	384	378	386	381	415	378	380	382	377	377	378	377	377	377	382	381	377	380	378	383	380	380	377	377	383	382	380	380	377	380	377	10	44	43	44	2	12	15
SRR11450820	390	374	373	388	374	374	374	384	389	387	376	389	383	391	386	420	383	385	387	382	382	383	382	382	382	387	386	382	385	383	388	385	385	382	382	388	387	385	385	382	385	382	5	49	48	49	13	7	4
SRR11450821	383	367	366	381	367	367	367	377	382	380	369	382	376	384	379	413	376	378	380	375	375	376	375	375	375	380	379	375	378	376	381	378	378	375	375	381	380	378	378	375	378	375	8	42	41	42	2	10	13
SRR11450822	390	374	373	388	374	374	374	384	389	387	376	389	383	391	386	420	383	385	387	382	382	383	382	382	382	387	386	382	385	383	388	385	385	382	382	388	387	385	385	382	385	382	5	49	48	49	13	7	4
SRR11450823	402	386	385	400	386	386	386	396	401	399	388	401	395	403	398	432	395	397	399	394	394	395	394	394	394	399	398	394	397	395	400	397	397	394	394	400	399	397	397	394	397	394	47	1	6	7	45	49	52
SRR11450824	385	369	368	383	369	369	369	379	384	382	371	384	378	386	381	415	378	380	382	377	377	378	377	377	377	382	381	377	380	378	383	380	380	377	377	383	382	380	380	377	380	377	10	44	43	44	2	12	15
SRR11450825	403	387	386	401	387	387	387	397	402	400	389	402	396	404	399	433	396	398	400	395	395	396	395	395	395	400	399	395	398	396	401	398	398	395	395	401	400	398	398	395	398	395	48	2	7	8	46	50	53
SRR11450826	403	387	386	401	387	387	387	397	402	400	389	402	396	404	399	433	396	398	400	395	395	396	395	395	395	400	399	395	398	396	401	398	398	395	395	401	400	398	398	395	398	395	48	2	7	8	46	50	53
SRR11450827	385	369	368	383	369	369	369	379	384	382	371	384	378	386	381	415	378	380	382	377	377	378	377	377	377	382	381	377	380	378	383	380	380	377	377	383	382	380	380	377	380	377	10	44	43	44	4	12	15
SRR11450828	385	369	368	383	369	369	369	379	384	382	371	384	378	386	381	415	378	380	382	377	377	378	377	377	377	382	381	377	380	378	383	380	380	377	377	383	382	380	380	377	380	377	10	44	43	44	4	12	15
SRR11450829	385	369	368	383	369	369	369	379	384	382	371	384	378	386	381	415	378	380	382	377	377	378	377	377	377	382	381	377	380	378	383	380	380	377	377	383	382	380	380	377	380	377	10	44	43	44	4	12	15
SRR11450830	385	369	368	383	369	369	369	379	384	382	371	384	378	386	381	415	378	380	382	377	377	378	377	377	377	382	381	377	380	378	383	380	380	377	377	383	382	380	380	377	380	377	10	44	43	44	4	12	15
SRR11450831	385	369	368	383	369	369	369	379	384	382	371	384	378	386	381	415	378	380	382	377	377	378	377	377	377	382	381	377	380	378	383	380	380	377	377	383	382	380	380	377	380	377	10	44	43	44	4	12	15
SRR11450832	401	385	384	399	385	385	385	395	400	398	387	400	394	402	397	431	394	396	398	393	393	394	393	393	393	398	397	393	396	394	399	396	396	393	393	399	398	396	396	393	396	393	46	0	5	6	44	48	51
SRR11450833	383	367	366	381	367	367	367	377	382	380	369	382	376	384	379	413	376	378	380	375	375	376	375	375	375	380	379	375	378	376	381	378	378	375	375	381	380	378	378	375	378	375	8	42	41	42	2	10	13
SRR11450834	383	367	366	381	367	367	367	377	382	380	369	382	376	384	379	413	376	378	380	375	375	376	375	375	375	380	379	375	378	376	381	378	378	375	375	381	380	378	378	375	378	375	8	42	41	42	2	10	13
SRR11450835	383	367	366	381	367	367	367	377	382	380	369	382	376	384	379	413	376	378	380	375	375	376	375	375	375	380	379	375	378	376	381	378	378	375	375	381	380	378	378	375	378	375	8	42	41	42	2	10	13
SRR11450836	383	367	366	381	367	367	367	377	382	380	369	382	376	384	379	413	376	378	380	375	375	376	375	375	375	380	379	375	378	376	381	378	378	375	375	381	380	378	378	375	378	375	8	42	41	42	2	10	13
SRR11450837	383	367	366	381	367	367	367	377	382	380	369	382	376	384	379	413	376	378	380	375	375	376	375	375	375	380	379	375	378	376	381	378	378	375	375	381	380	378	378	375	378	375	8	42	41	42	2	10	13
SRR11450838	383	367	366	381	367	367	367	377	382	380	369	382	376	384	379	413	376	378	380	375	375	376	375	375	375	380	379	375	378	376	381	378	378	375	375	381	380	378	378	375	378	375	8	42	41	42	2	10	13
SRR11450839	383	367	366	381	367	367	367	377	382	380	369	382	376	384	379	413	376	378	380	375	375	376	375	375	375	380	379	375	378	376	381	378	378	375	375	381	380	378	378	375	378	375	8	42	41	42	2	10	13
SRR11450840	389	373	372	387	373	373	373	383	388	386	375	388	382	390	385	419	382	384	386	381	381	382	381	381	381	386	385	381	384	382	387	384	384	381	381	387	386	384	384	381	384	381	4	48	47	48	12	0	9
SRR11450841	385	369	368	383	369	369	369	379	384	382	371	384	378	386	381	415	378	380	382	377	377	378	377	377	377	382	381	377	380	378	383	380	380	377	377	383	382	380	380	377	380	377	10	44	43	44	2	12	15
SRR11450842	385	369	368	383	369	369	369	379	384	382	371	384	378	386	381	415	378	380	382	377	377	378	377	377	377	382	381	377	380	378	383	380	380	377	377	383	382	380	380	377	380	377	10	44	43	44	4	12	15
SRR11450843	385	369	368	383	369	369	369	379	384	382	371	384	378	386	381	415	378	380	382	377	377	378	377	377	377	382	381	377	380	378	383	380	380	377	377	383	382	380	380	377	380	377	10	44	43	44	4	12	15
SRR11450844	400	384	383	398	384	384	384	394	399	397	386	399	393	401	396	430	393	395	397	392	392	393	392	392	392	397	396	392	395	393	398	395	395	392	392	398	397	395	395	392	395	392	45	5	0	1	43	47	50
SRR11450845	385	369	368	383	369	369	369	379	384	382	371	384	378	386	381	415	378	380	382	377	377	378	377	377	377	382	381	377	380	378	383	380	380	377	377	383	382	380	380	377	380	377	10	44	43	44	4	12	15
SRR11450846	384	368	367	382	368	368	368	378	383	381	370	383	377	385	380	414	377	379	381	376	376	377	376	376	376	381	380	376	379	377	382	379	379	376	376	382	381	379	379	376	379	376	9	43	42	43	3	11	14
SRR11450847	384	368	367	382	368	368	368	378	383	381	370	383	377	385	380	414	377	379	381	376	376	377	376	376	376	381	380	376	379	377	382	379	379	376	376	382	381	379	379	376	379	376	9	43	42	43	3	11	14
SRR11450848	384	368	367	382	368	368	368	378	383	381	370	383	377	385	380	414	377	379	381	376	376	377	376	376	376	381	380	376	379	377	382	379	379	376	376	382	381	379	379	376	379	376	9	43	42	43	3	11	14
SRR11450849	403	387	386	401	387	387	387	397	402	400	389	402	396	404	399	433	396	398	400	395	395	396	395	395	395	400	399	395	398	396	401	398	398	395	395	401	400	398	398	395	398	395	48	2	7	8	46	50	53
SRR11450850	403	387	386	401	387	387	387	397	402	400	389	402	396	404	399	433	396	398	400	395	395	396	395	395	395	400	399	395	398	396	401	398	398	395	395	401	400	398	398	395	398	395	48	2	7	8	46	50	53
SRR11450851	400	384	383	398	384	384	384	394	399	397	386	399	393	401	396	430	393	395	397	392	392	393	392	392	392	397	396	392	395	393	398	395	395	392	392	398	397	395	395	392	395	392	45	5	0	1	43	47	50
SRR11450852	385	369	368	383	369	369	369	379	384	382	371	384	378	386	381	415	378	380	382	377	377	378	377	377	377	382	381	377	380	378	383	380	380	377	377	383	382	380	380	377	380	377	10	44	43	44	4	12	15
SRR11450853	390	374	373	388	374	374	374	384	389	387	376	389	383	391	386	420	383	385	387	382	382	383	382	382	382	387	386	382	385	383	388	385	385	382	382	388	387	385	385	382	385	382	5	49	48	49	13	7	4
SRR11450854	389	373	372	387	373	373	373	383	388	386	375	388	382	390	385	419	382	384	386	381	381	382	381	381	381	386	385	381	384	382	387	384	384	381	381	387	386	384	384	381	384	381	4	48	47	48	12	0	9
SRR11450855	400	384	383	398	384	384	384	394	399	397	386	399	393	401	396	430	393	395	397	392	392	393	392	392	392	397	396	392	395	393	398	395	395	392	392	398	397	395	395	392	395	392	45	5	0	1	43	47	50
SRR11450856	385	369	368	383	369	369	369	379	384	382	371	384	378	386	381	415	378	380	382	377	377	378	377	377	377	382	381	377	380	378	383	380	380	377	377	383	382	380	380	377	380	377	10	44	43	44	2	12	15
SRR11450857	400	384	383	398	384	384	384	394	399	397	386	399	393	401	396	430	393	395	397	392	392	393	392	392	392	397	396	392	395	393	398	395	395	392	392	398	397	395	395	392	395	392	45	5	0	1	43	47	50
SRR11450858	397	381	380	395	381	381	381	391	396	394	383	396	390	398	393	427	390	392	394	389	389	390	389	389	389	394	393	389	392	390	395	392	392	389	389	395	394	392	392	389	392	389	42	10	9	10	40	44	47
SRR11450859	401	385	384	399	385	385	385	395	400	398	387	400	394	402	397	431	394	396	398	393	393	394	393	393	393	398	397	393	396	394	399	396	396	393	393	399	398	396	396	393	396	393	46	6	1	2	44	48	51
SRR11450860	384	368	367	382	368	368	368	378	383	381	370	383	377	385	380	414	377	379	381	376	376	377	376	376	376	381	380	376	379	377	382	379	379	376	376	382	381	379	379	376	379	376	9	43	42	43	3	11	14
SRR11450861	401	385	384	399	385	385	385	395	400	398	387	400	394	402	397	431	394	396	398	393	393	394	393	393	393	398	397	393	396	394	399	396	396	393	393	399	398	396	396	393	396	393	46	6	1	2	44	48	51
SRR11450862	400	384	383	398	384	384	384	394	399	397	386	399	393	401	396	430	393	395	397	392	392	393	392	392	392	397	396	392	395	393	398	395	395	392	392	398	397	395	395	392	395	392	45	5	0	1	43	47	50
SRR11450863	400	384	383	398	384	384	384	394	399	397	386	399	393	401	396	430	393	395	397	392	392	393	392	392	392	397	396	392	395	393	398	395	395	392	392	398	397	395	395	392	395	392	45	5	0	1	43	47	50
SRR11450864	401	385	384	399	385	385	385	395	400	398	387	400	394	402	397	431	394	396	398	393	393	394	393	393	393	398	397	393	396	394	399	396	396	393	393	399	398	396	396	393	396	393	46	0	5	6	44	48	51
SRR11450865	386	370	369	384	370	370	370	380	385	383	372	385	379	387	382	416	379	381	383	378	378	379	378	378	378	383	382	378	381	379	384	381	381	378	378	384	383	381	381	378	381	378	13	47	46	47	7	15	18
SRR11450866	385	369	368	383	369	369	369	379	384	382	371	384	378	386	381	415	378	380	382	377	377	378	377	377	377	382	381	377	380	378	383	380	380	377	377	383	382	380	380	377	380	377	10	44	43	44	2	12	15
SRR11450867	400	384	383	398	384	384	384	394	399	397	386	399	393	401	396	430	393	395	397	392	392	393	392	392	392	397	396	392	395	393	398	395	395	392	392	398	397	395	395	392	395	392	45	5	0	1	43	47	50
SRR11450868	390	374	373	388	374	374	374	384	389	387	376	389	383	391	386	420	383	385	387	382	382	383	382	382	382	387	386	382	385	383	388	385	385	382	382	388	387	385	385	382	385	382	5	49	48	49	13	7	4
SRR11450869	400	384	383	398	384	384	384	394	399	397	386	399	393	401	396	430	393	395	397	392	392	393	392	392	392	397	396	392	395	393	398	395	395	392	392	398	397	395	395	392	395	392	45	5	0	1	43	47	50
SRR11450870	400	384	383	398	384	384	384	394	399	397	386	399	393	401	396	430	393	395	397	392	392	393	392	392	392	397	396	392	395	393	398	395	395	392	392	398	397	395	395	392	395	392	45	5	0	1	43	47	50
SRR11450871	401	385	384	399	385	385	385	395	400	398	387	400	394	402	397	431	394	396	398	393	393	394	393	393	393	398	397	393	396	394	399	396	396	393	393	399	398	396	396	393	396	393	46	6	1	2	44	48	51
SRR11450872	385	369	368	383	369	369	369	379	384	382	371	384	378	386	381	415	378	380	382	377	377	378	377	377	377	382	381	377	380	378	383	380	380	377	377	383	382	380	380	377	380	377	10	44	43	44	2	12	15
SRR11450873	380	364	363	378	364	364	364	374	379	377	366	379	373	381	376	410	373	375	377	372	372	373	372	372	372	377	376	372	375	373	378	375	375	372	372	378	377	375	375	372	375	372	24	40	39	40	22	26	29
SRR11450874	380	364	363	378	364	364	364	374	379	377	366	379	373	381	376	410	373	375	377	372	372	373	372	372	372	377	376	372	375	373	378	375	375	372	372	378	377	375	375	372	375	372	24	40	39	40	22	26	29
SRR11450875	383	367	366	381	367	367	367	377	382	380	369	382	376	384	379	413	376	378	380	375	375	376	375	375	375	380	379	375	378	376	381	378	378	375	375	381	380	378	378	375	378	375	8	42	41	42	2	10	13
SRR11450876	389	373	372	387	373	373	373	383	388	386	375	388	382	390	385	419	382	384	386	381	381	382	381	381	381	386	385	381	384	382	387	384	384	381	381	387	386	384	384	381	384	381	4	48	47	48	12	0	9
SRR11450877	385	369	368	383	369	369	369	379	384	382	371	384	378	386	381	415	378	380	382	377	377	378	377	377	377	382	381	377	380	378	383	380	380	377	377	383	382	380	380	377	380	377	10	44	43	44	4	12	15
SRR11456809	399	383	382	397	383	383	383	393	398	396	385	398	392	400	395	429	392	394	396	391	391	392	391	391	391	396	395	391	394	392	397	394	394	391	391	397	396	394	394	391	394	391	44	4	1	2	42	46	49
SRR11456810	383	367	366	381	367	367	367	377	382	380	369	382	376	384	379	413	376	378	380	375	375	376	375	375	375	380	379	375	378	376	381	378	378	375	375	381	380	378	378	375	378	375	8	42	41	42	2	10	13
SRR11456811	393	377	376	391	377	377	377	387	392	390	379	392	386	394	389	423	386	388	390	385	385	386	385	385	385	390	389	385	388	386	391	388	388	385	385	391	390	388	388	385	388	385	8	52	51	52	16	10	1
SRR11456812	385	369	368	383	369	369	369	379	384	382	371	384	378	386	381	415	378	380	382	377	377	378	377	377	377	382	381	377	380	378	383	380	380	377	377	383	382	380	380	377	380	377	10	44	43	44	4	12	15
SRR11456813	393	377	376	391	377	377	377	387	392	390	379	392	386	394	389	423	386	388	390	385	385	386	385	385	385	390	389	385	388	386	391	388	388	385	385	391	390	388	388	385	388	385	8	52	51	52	16	10	1
SRR11456814	383	367	366	381	367	367	367	377	382	380	369	382	376	384	379	413	376	378	380	375	375	376	375	375	375	380	379	375	378	376	381	378	378	375	375	381	380	378	378	375	378	375	8	42	41	42	2	10	13
SRR11456815	401	385	384	399	385	385	385	395	400	398	387	400	394	402	397	431	394	396	398	393	393	394	393	393	393	398	397	393	396	394	399	396	396	393	393	399	398	396	396	393	396	393	46	0	5	6	44	48	51
SRR11456816	401	385	384	399	385	385	385	395	400	398	387	400	394	402	397	431	394	396	398	393	393	394	393	393	393	398	397	393	396	394	399	396	396	393	393	399	398	396	396	393	396	393	46	0	5	6	44	48	51
SRR11456817	384	368	367	382	368	368	368	378	383	381	370	383	377	385	380	414	377	379	381	376	376	377	376	376	376	381	380	376	379	377	382	379	379	376	376	382	381	379	379	376	379	376	9	43	42	43	1	11	14
SRR11456818	388	372	371	386	372	372	372	382	387	385	374	387	381	389	384	418	381	383	385	380	380	381	380	380	380	385	384	380	383	381	386	383	383	380	380	386	385	383	383	380	383	380	1	47	46	47	11	5	8
SRR11456819	393	377	376	391	377	377	377	387	392	390	379	392	386	394	389	423	386	388	390	385	385	386	385	385	385	390	389	385	388	386	391	388	388	385	385	391	390	388	388	385	388	385	8	52	51	52	16	10	1
SRR11456820	403	387	386	401	387	387	387	397	402	400	389	402	396	404	399	433	396	398	400	395	395	396	395	395	395	400	399	395	398	396	401	398	398	395	395	401	400	398	398	395	398	395	48	2	7	8	46	50	53
SRR11456821	389	373	372	387	373	373	373	383	388	386	375	388	382	390	385	419	382	384	386	381	381	382	381	381	381	386	385	381	384	382	387	384	384	381	381	387	386	384	384	381	384	381	4	48	47	48	12	0	9
SRR11456822	389	373	372	387	373	373	373	383	388	386	375	388	382	390	385	419	382	384	386	381	381	382	381	381	381	386	385	381	384	382	387	384	384	381	381	387	386	384	384	381	384	381	4	48	47	48	12	0	9
SRR11456823	383	367	366	381	367	367	367	377	382	380	369	382	376	384	379	413	376	378	380	375	375	376	375	375	375	380	379	375	378	376	381	378	378	375	375	381	380	378	378	375	378	375	8	42	41	42	2	10	13
SRR11456824	383	367	366	381	367	367	367	377	382	380	369	382	376	384	379	413	376	378	380	375	375	376	375	375	375	380	379	375	378	376	381	378	378	375	375	381	380	378	378	375	378	375	8	42	41	42	2	10	13
SRR11456825	385	369	368	383	369	369	369	379	384	382	371	384	378	386	381	415	378	380	382	377	377	378	377	377	377	382	381	377	380	378	383	380	380	377	377	383	382	380	380	377	380	377	10	44	43	44	2	12	15
SRR11456826	385	369	368	383	369	369	369	379	384	382	371	384	378	386	381	415	378	380	382	377	377	378	377	377	377	382	381	377	380	378	383	380	380	377	377	383	382	380	380	377	380	377	10	44	43	44	2	12	15
SRR11456827	383	367	366	381	367	367	367	377	382	380	369	382	376	384	379	413	376	378	380	375	375	376	375	375	375	380	379	375	378	376	381	378	378	375	375	381	380	378	378	375	378	375	8	42	41	42	2	10	13
SRR11456828	392	376	375	390	376	376	376	386	391	389	378	391	385	393	388	422	385	387	389	384	384	385	384	384	384	389	388	384	387	385	390	387	387	384	384	390	389	387	387	384	387	384	7	51	50	51	15	9	0
SRR11456829	383	367	366	381	367	367	367	377	382	380	369	382	376	384	379	413	376	378	380	375	375	376	375	375	375	380	379	375	378	376	381	378	378	375	375	381	380	378	378	375	378	375	8	42	41	42	2	10	13
SRR11456830	390	374	373	388	374	374	374	384	389	387	376	389	383	391	386	420	383	385	387	382	382	383	382	382	382	387	386	382	385	383	388	385	385	382	382	388	387	385	385	382	385	382	5	49	48	49	13	7	4
SRR11456831	384	368	367	382	368	368	368	378	383	381	370	383	377	385	380	414	377	379	381	376	376	377	376	376	376	381	380	376	379	377	382	379	379	376	376	382	381	379	379	376	379	376	9	43	42	43	3	11	14
SRR11456832	383	367	366	381	367	367	367	377	382	380	369	382	376	384	379	413	376	378	380	375	375	376	375	375	375	380	379	375	378	376	381	378	378	375	375	381	380	378	378	375	378	375	8	42	41	42	2	10	13
SRR11456833	383	367	366	381	367	367	367	377	382	380	369	382	376	384	379	413	376	378	380	375	375	376	375	375	375	380	379	375	378	376	381	378	378	375	375	381	380	378	378	375	378	375	8	42	41	42	2	10	13
SRR11456834	380	364	363	378	364	364	364	374	379	377	366	379	373	381	376	410	373	375	377	372	372	373	372	372	372	377	376	372	375	373	378	375	375	372	372	378	377	375	375	372	375	372	24	40	39	40	22	26	29
SRR11456835	385	369	368	383	369	369	369	379	384	382	371	384	378	386	381	415	378	380	382	377	377	378	377	377	377	382	381	377	380	378	383	380	380	377	377	383	382	380	380	377	380	377	10	44	43	44	2	12	15
SRR11456836	403	387	386	401	387	387	387	397	402	400	389	402	396	404	399	433	396	398	400	395	395	396	395	395	395	400	399	395	398	396	401	398	398	395	395	401	400	398	398	395	398	395	48	2	7	8	46	50	53
SRR11456837	403	387	386	401	387	387	387	397	402	400	389	402	396	404	399	433	396	398	400	395	395	396	395	395	395	400	399	395	398	396	401	398	398	395	395	401	400	398	398	395	398	395	48	2	7	8	46	50	53
SRR11456838	403	387	386	401	387	387	387	397	402	400	389	402	396	404	399	433	396	398	400	395	395	396	395	395	395	400	399	395	398	396	401	398	398	395	395	401	400	398	398	395	398	395	48	2	7	8	46	50	53
SRR11456839	403	387	386	401	387	387	387	397	402	400	389	402	396	404	399	433	396	398	400	395	395	396	395	395	395	400	399	395	398	396	401	398	398	395	395	401	400	398	398	395	398	395	48	2	7	8	46	50	53
SRR11456840	403	387	386	401	387	387	387	397	402	400	389	402	396	404	399	433	396	398	400	395	395	396	395	395	395	400	399	395	398	396	401	398	398	395	395	401	400	398	398	395	398	395	48	2	7	8	46	50	53
SRR11456841	403	387	386	401	387	387	387	397	402	400	389	402	396	404	399	433	396	398	400	395	395	396	395	395	395	400	399	395	398	396	401	398	398	395	395	401	400	398	398	395	398	395	48	2	7	8	46	50	53
SRR11456842	403	387	386	401	387	387	387	397	402	400	389	402	396	404	399	433	396	398	400	395	395	396	395	395	395	400	399	395	398	396	401	398	398	395	395	401	400	398	398	395	398	395	48	2	7	8	46	50	53
SRR11456843	403	387	386	401	387	387	387	397	402	400	389	402	396	404	399	433	396	398	400	395	395	396	395	395	395	400	399	395	398	396	401	398	398	395	395	401	400	398	398	395	398	395	48	2	7	8	46	50	53
SRR11456844	401	385	384	399	385	385	385	395	400	398	387	400	394	402	397	431	394	396	398	393	393	394	393	393	393	398	397	393	396	394	399	396	396	393	393	399	398	396	396	393	396	393	48	2	7	8	46	50	53
SRR11456845	385	369	368	383	369	369	369	379	384	382	371	384	378	386	381	415	378	380	382	377	377	378	377	377	377	382	381	377	380	378	383	380	380	377	377	383	382	380	380	377	380	377	10	44	43	44	6	12	15
SRR11456846	376	360	359	374	360	360	360	370	375	373	362	375	369	377	372	406	369	371	373	368	368	369	368	368	368	373	372	368	371	369	374	371	371	368	368	374	373	371	371	368	371	368	20	36	35	36	18	22	25
SRR11456847	384	368	367	382	368	368	368	378	383	381	370	383	377	385	380	414	377	379	381	376	376	377	376	376	376	381	380	376	379	377	382	379	379	376	376	382	381	379	379	376	379	376	9	43	42	43	3	11	14
SRR11456848	384	368	367	382	368	368	368	378	383	381	370	383	377	385	380	414	377	379	381	376	376	377	376	376	376	381	380	376	379	377	382	379	379	376	376	382	381	379	379	376	379	376	9	43	42	43	1	11	14
SRR11456849	392	376	375	390	376	376	376	386	391	389	378	391	385	393	388	422	385	387	389	384	384	385	384	384	384	389	388	384	387	385	390	387	387	384	384	390	389	387	387	384	387	384	7	51	50	51	15	9	0
SRR11456850	386	370	369	384	370	370	370	380	385	383	372	385	379	387	382	416	379	381	383	378	378	379	378	378	378	383	382	378	381	379	384	381	381	378	378	384	383	381	381	378	381	378	11	45	44	45	5	13	16
SRR11456851	385	369	368	383	369	369	369	379	384	382	371	384	378	386	381	415	378	380	382	377	377	378	377	377	377	382	381	377	380	378	383	380	380	377	377	383	382	380	380	377	380	377	10	44	43	44	6	12	15
SRR11456852	389	373	372	387	373	373	373	383	388	386	375	388	382	390	385	419	382	384	386	381	381	382	381	381	381	386	385	381	384	382	387	384	384	381	381	387	386	384	384	381	384	381	4	48	47	48	12	0	9
SRR11456853	403	387	386	401	387	387	387	397	402	400	389	402	396	404	399	433	396	398	400	395	395	396	395	395	395	400	399	395	398	396	401	398	398	395	395	401	400	398	398	395	398	395	48	2	7	8	46	50	53
SRR11456854	392	376	375	390	376	376	376	386	391	389	378	391	385	393	388	422	385	387	389	384	384	385	384	384	384	389	388	384	387	385	390	387	387	384	384	390	389	387	387	384	387	384	7	51	50	51	15	9	0
SRR11456855	400	384	383	398	384	384	384	394	399	397	386	399	393	401	396	430	393	395	397	392	392	393	392	392	392	397	396	392	395	393	398	395	395	392	392	398	397	395	395	392	395	392	45	5	0	1	43	47	50
SRR11456856	385	369	368	383	369	369	369	379	384	382	371	384	378	386	381	415	378	380	382	377	377	378	377	377	377	382	381	377	380	378	383	380	380	377	377	383	382	380	380	377	380	377	10	44	43	44	2	12	15
SRR11456857	401	385	384	399	385	385	385	395	400	398	387	400	394	402	397	431	394	396	398	393	393	394	393	393	393	398	397	393	396	394	399	396	396	393	393	399	398	396	396	393	396	393	46	0	5	6	44	48	51
SRR11456858	386	370	369	384	370	370	370	380	385	383	372	385	379	387	382	416	379	381	383	378	378	379	378	378	378	383	382	378	381	379	384	381	381	378	378	384	383	381	381	378	381	378	11	45	44	45	5	13	16
SRR11456859	392	376	375	390	376	376	376	386	391	389	378	391	385	393	388	422	385	387	389	384	384	385	384	384	384	389	388	384	387	385	390	387	387	384	384	390	389	387	387	384	387	384	7	51	50	51	15	9	0
SRR11456860	394	378	377	392	378	378	378	388	393	391	380	393	387	395	390	424	387	389	391	386	386	387	386	386	386	391	390	386	389	387	392	389	389	386	386	392	391	389	389	386	389	386	9	53	52	53	17	11	2
SRR11456861	379	363	362	377	363	363	363	373	378	376	365	378	372	380	375	409	372	374	376	371	371	372	371	371	371	376	375	371	374	372	377	374	374	371	371	377	376	374	374	371	374	371	23	39	38	39	21	25	28
SRR11456862	403	387	386	401	387	387	387	397	402	400	389	402	396	404	399	433	396	398	400	395	395	396	395	395	395	400	399	395	398	396	401	398	398	395	395	401	400	398	398	395	398	395	48	2	7	8	46	50	53
SRR11456863	403	387	386	401	387	387	387	397	402	400	389	402	396	404	399	433	396	398	400	395	395	396	395	395	395	400	399	395	398	396	401	398	398	395	395	401	400	398	398	395	398	395	48	2	7	8	46	50	53
SRR11456864	386	370	369	384	370	370	370	380	385	383	372	385	379	387	382	416	379	381	383	378	378	379	378	378	378	383	382	378	381	379	384	381	381	378	378	384	383	381	381	378	381	378	11	45	44	45	5	13	16
SRR11456865	403	387	386	401	387	387	387	397	402	400	389	402	396	404	399	433	396	398	400	395	395	396	395	395	395	400	399	395	398	396	401	398	398	395	395	401	400	398	398	395	398	395	48	2	7	8	46	50	53
SRR11456866	389	373	372	387	373	373	373	383	388	386	375	388	382	390	385	419	382	384	386	381	381	382	381	381	381	386	385	381	384	382	387	384	384	381	381	387	386	384	384	381	384	381	4	48	47	48	12	0	9
SRR11456867	389	373	372	387	373	373	373	383	388	386	375	388	382	390	385	419	382	384	386	381	381	382	381	381	381	386	385	381	384	382	387	384	384	381	381	387	386	384	384	381	384	381	4	48	47	48	12	0	9
SRR11456868	389	373	372	387	373	373	373	383	388	386	375	388	382	390	385	419	382	384	386	381	381	382	381	381	381	386	385	381	384	382	387	384	384	381	381	387	386	384	384	381	384	381	4	48	47	48	12	0	9
SRR11456869	403	387	386	401	387	387	387	397	402	400	389	402	396	404	399	433	396	398	400	395	395	396	395	395	395	400	399	395	398	396	401	398	398	395	395	401	400	398	398	395	398	395	48	2	7	8	46	50	53
SRR11456870	403	387	386	401	387	387	387	397	402	400	389	402	396	404	399	433	396	398	400	395	395	396	395	395	395	400	399	395	398	396	401	398	398	395	395	401	400	398	398	395	398	395	48	2	7	8	46	50	53
SRR11456871	399	383	382	397	383	383	383	393	398	396	385	398	392	400	395	429	392	394	396	391	391	392	391	391	391	396	395	391	394	392	397	394	394	391	391	397	396	394	394	391	394	391	44	4	1	2	42	46	49
SRR11456872	384	368	367	382	368	368	368	378	383	381	370	383	377	385	380	414	377	379	381	376	376	377	376	376	376	381	380	376	379	377	382	379	379	376	376	382	381	379	379	376	379	376	9	43	42	43	3	11	14
SRR11456873	384	368	367	382	368	368	368	378	383	381	370	383	377	385	380	414	377	379	381	376	376	377	376	376	376	381	380	376	379	377	382	379	379	376	376	382	381	379	379	376	379	376	9	43	42	43	3	11	14
SRR11456874	393	377	376	391	377	377	377	387	392	390	379	392	386	394	389	423	386	388	390	385	385	386	385	385	385	390	389	385	388	386	391	388	388	385	385	391	390	388	388	385	388	385	8	52	51	52	16	10	1
SRR11456875	385	369	368	383	369	369	369	379	384	382	371	384	378	386	381	415	378	380	382	377	377	378	377	377	377	382	381	377	380	378	383	380	380	377	377	383	382	380	380	377	380	377	10	44	43	44	6	12	15
SRR11456876	383	367	366	381	367	367	367	377	382	380	369	382	376	384	379	413	376	378	380	375	375	376	375	375	375	380	379	375	378	376	381	378	378	375	375	381	380	378	378	375	378	375	8	42	41	42	2	10	13
SRR11456877	384	368	367	382	368	368	368	378	383	381	370	383	377	385	380	414	377	379	381	376	376	377	376	376	376	381	380	376	379	377	382	379	379	376	376	382	381	379	379	376	379	376	9	43	42	43	1	11	14
SRR11456878	386	370	369	384	370	370	370	380	385	383	372	385	379	387	382	416	379	381	383	378	378	379	378	378	378	383	382	378	381	379	384	381	381	378	378	384	383	381	381	378	381	378	11	45	44	45	3	13	16
SRR11456879	384	368	367	382	368	368	368	378	383	381	370	383	377	385	380	414	377	379	381	376	376	377	376	376	376	381	380	376	379	377	382	379	379	376	376	382	381	379	379	376	379	376	9	43	42	43	1	11	14
SRR11456880	393	377	376	391	377	377	377	387	392	390	379	392	386	394	389	423	386	388	390	385	385	386	385	385	385	390	389	385	388	386	391	388	388	385	385	391	390	388	388	385	388	385	8	52	51	52	16	10	1
SRR11456881	393	377	376	391	377	377	377	387	392	390	379	392	386	394	389	423	386	388	390	385	385	386	385	385	385	390	389	385	388	386	391	388	388	385	385	391	390	388	388	385	388	385	8	52	51	52	16	10	1
SRR11456882	393	377	376	391	377	377	377	387	392	390	379	392	386	394	389	423	386	388	390	385	385	386	385	385	385	390	389	385	388	386	391	388	388	385	385	391	390	388	388	385	388	385	8	52	51	52	16	10	1
SRR11456883	393	377	376	391	377	377	377	387	392	390	379	392	386	394	389	423	386	388	390	385	385	386	385	385	385	390	389	385	388	386	391	388	388	385	385	391	390	388	388	385	388	385	8	52	51	52	16	10	1
SRR11456884	384	368	367	382	368	368	368	378	383	381	370	383	377	385	380	414	377	379	381	376	376	377	376	376	376	381	380	376	379	377	382	379	379	376	376	382	381	379	379	376	379	376	9	43	42	43	3	11	14
SRR11456885	393	377	376	391	377	377	377	387	392	390	379	392	386	394	389	423	386	388	390	385	385	386	385	385	385	390	389	385	388	386	391	388	388	385	385	391	390	388	388	385	388	385	8	52	51	52	16	10	1
SRR11456886	393	377	376	391	377	377	377	387	392	390	379	392	386	394	389	423	386	388	390	385	385	386	385	385	385	390	389	385	388	386	391	388	388	385	385	391	390	388	388	385	388	385	8	52	51	52	16	10	1
SRR11456887	393	377	376	391	377	377	377	387	392	390	379	392	386	394	389	423	386	388	390	385	385	386	385	385	385	390	389	385	388	386	391	388	388	385	385	391	390	388	388	385	388	385	8	52	51	52	16	10	1
SRR11456888	393	377	376	391	377	377	377	387	392	390	379	392	386	394	389	423	386	388	390	385	385	386	385	385	385	390	389	385	388	386	391	388	388	385	385	391	390	388	388	385	388	385	8	52	51	52	16	10	1
SRR11456889	393	377	376	391	377	377	377	387	392	390	379	392	386	394	389	423	386	388	390	385	385	386	385	385	385	390	389	385	388	386	391	388	388	385	385	391	390	388	388	385	388	385	8	52	51	52	16	10	1
SRR11456890	403	387	386	401	387	387	387	397	402	400	389	402	396	404	399	433	396	398	400	395	395	396	395	395	395	400	399	395	398	396	401	398	398	395	395	401	400	398	398	395	398	395	48	2	7	8	46	50	53
SRR11456891	385	369	368	383	369	369	369	379	384	382	371	384	378	386	381	415	378	380	382	377	377	378	377	377	377	382	381	377	380	378	383	380	380	377	377	383	382	380	380	377	380	377	10	44	43	44	2	12	15
SRR11456892	382	366	365	380	366	366	366	376	381	379	368	381	375	383	378	412	375	377	379	374	374	375	374	374	374	379	378	374	377	375	380	377	377	374	374	380	379	377	377	374	377	374	26	42	41	42	24	28	31
SRR11456893	401	385	384	399	385	385	385	395	400	398	387	400	394	402	397	431	394	396	398	393	393	394	393	393	393	398	397	393	396	394	399	396	396	393	393	399	398	396	396	393	396	393	46	0	5	6	44	48	51
SRR11456894	385	369	368	383	369	369	369	379	384	382	371	384	378	386	381	415	378	380	382	377	377	378	377	377	377	382	381	377	380	378	383	380	380	377	377	383	382	380	380	377	380	377	10	44	43	44	2	12	15
SRR11456895	384	368	367	382	368	368	368	378	383	381	370	383	377	385	380	414	377	379	381	376	376	377	376	376	376	381	380	376	379	377	382	379	379	376	376	382	381	379	379	376	379	376	9	43	42	43	3	11	14
SRR11456896	384	368	367	382	368	368	368	378	383	381	370	383	377	385	380	414	377	379	381	376	376	377	376	376	376	381	380	376	379	377	382	379	379	376	376	382	381	379	379	376	379	376	9	43	42	43	3	11	14
SRR11456897	383	367	366	381	367	367	367	377	382	380	369	382	376	384	379	413	376	378	380	375	375	376	375	375	375	380	379	375	378	376	381	378	378	375	375	381	380	378	378	375	378	375	8	42	41	42	2	10	13
SRR11456898	385	369	368	383	369	369	369	379	384	382	371	384	378	386	381	415	378	380	382	377	377	378	377	377	377	382	381	377	380	378	383	380	380	377	377	383	382	380	380	377	380	377	10	44	43	44	2	12	15
SRR11461884	401	385	384	399	385	385	385	395	400	398	387	400	394	402	397	431	394	396	398	393	393	394	393	393	393	398	397	393	396	394	399	396	396	393	393	399	398	396	396	393	396	393	46	0	5	6	44	48	51
SRR11461885	384	368	367	382	368	368	368	378	383	381	370	383	377	385	380	414	377	379	381	376	376	377	376	376	376	381	380	376	379	377	382	379	379	376	376	382	381	379	379	376	379	376	9	43	42	43	1	11	14
SRR11461886	388	372	371	386	372	372	372	382	387	385	374	387	381	389	384	418	381	383	385	380	380	381	380	380	380	385	384	380	383	381	386	383	383	380	380	386	385	383	383	380	383	380	1	47	46	47	11	5	8
SRR11461887	389	373	372	387	373	373	373	383	388	386	375	388	382	390	385	419	382	384	386	381	381	382	381	381	381	386	385	381	384	382	387	384	384	381	381	387	386	384	384	381	384	381	4	48	47	48	12	6	3
SRR11461888	385	369	368	383	369	369	369	379	384	382	371	384	378	386	381	415	378	380	382	377	377	378	377	377	377	382	381	377	380	378	383	380	380	377	377	383	382	380	380	377	380	377	10	44	43	44	4	12	15
SRR11461889	384	368	367	382	368	368	368	378	383	381	370	383	377	385	380	414	377	379	381	376	376	377	376	376	376	381	380	376	379	377	382	379	379	376	376	382	381	379	379	376	379	376	9	43	42	43	1	11	14
SRR11461890	383	367	366	381	367	367	367	377	382	380	369	382	376	384	379	413	376	378	380	375	375	376	375	375	375	380	379	375	378	376	381	378	378	375	375	381	380	378	378	375	378	375	8	42	41	42	2	10	13
SRR11461891	384	368	367	382	368	368	368	378	383	381	370	383	377	385	380	414	377	379	381	376	376	377	376	376	376	381	380	376	379	377	382	379	379	376	376	382	381	379	379	376	379	376	9	43	42	43	1	11	14
SRR11461892	389	373	372	387	373	373	373	383	388	386	375	388	382	390	385	419	382	384	386	381	381	382	381	381	381	386	385	381	384	382	387	384	384	381	381	387	386	384	384	381	384	381	4	48	47	48	12	6	3
SRR11461893	388	372	371	386	372	372	372	382	387	385	374	387	381	389	384	418	381	383	385	380	380	381	380	380	380	385	384	380	383	381	386	383	383	380	380	386	385	383	383	380	383	380	1	47	46	47	11	5	8
SRR11461894	384	368	367	382	368	368	368	378	383	381	370	383	377	385	380	414	377	379	381	376	376	377	376	376	376	381	380	376	379	377	382	379	379	376	376	382	381	379	379	376	379	376	9	43	42	43	1	11	14
SRR11461895	385	369	368	383	369	369	369	379	384	382	371	384	378	386	381	415	378	380	382	377	377	378	377	377	377	382	381	377	380	378	383	380	380	377	377	383	382	380	380	377	380	377	10	44	43	44	6	12	15
SRR11461896	383	367	366	381	367	367	367	377	382	380	369	382	376	384	379	413	376	378	380	375	375	376	375	375	375	380	379	375	378	376	381	378	378	375	375	381	380	378	378	375	378	375	8	42	41	42	2	10	13
SRR11461897	401	385	384	399	385	385	385	395	400	398	387	400	394	402	397	431	394	396	398	393	393	394	393	393	393	398	397	393	396	394	399	396	396	393	393	399	398	396	396	393	396	393	46	0	5	6	44	48	51
SRR11461898	384	368	367	382	368	368	368	378	383	381	370	383	377	385	380	414	377	379	381	376	376	377	376	376	376	381	380	376	379	377	382	379	379	376	376	382	381	379	379	376	379	376	9	43	42	43	1	11	14
SRR11461899	400	384	383	398	384	384	384	394	399	397	386	399	393	401	396	430	393	395	397	392	392	393	392	392	392	397	396	392	395	393	398	395	395	392	392	398	397	395	395	392	395	392	45	5	0	1	43	47	50
SRR11461900	384	368	367	382	368	368	368	378	383	381	370	383	377	385	380	414	377	379	381	376	376	377	376	376	376	381	380	376	379	377	382	379	379	376	376	382	381	379	379	376	379	376	9	43	42	43	1	11	14
SRR11461901	400	384	383	398	384	384	384	394	399	397	386	399	393	401	396	430	393	395	397	392	392	393	392	392	392	397	396	392	395	393	398	395	395	392	392	398	397	395	395	392	395	392	45	5	0	1	43	47	50
SRR11461902	400	384	383	398	384	384	384	394	399	397	386	399	393	401	396	430	393	395	397	392	392	393	392	392	392	397	396	392	395	393	398	395	395	392	392	398	397	395	395	392	395	392	45	5	0	1	43	47	50
SRR11461903	400	384	383	398	384	384	384	394	399	397	386	399	393	401	396	430	393	395	397	392	392	393	392	392	392	397	396	392	395	393	398	395	395	392	392	398	397	395	395	392	395	392	45	5	0	1	43	47	50
SRR11461904	400	384	383	398	384	384	384	394	399	397	386	399	393	401	396	430	393	395	397	392	392	393	392	392	392	397	396	392	395	393	398	395	395	392	392	398	397	395	395	392	395	392	45	5	0	1	43	47	50
SRR11461905	384	368	367	382	368	368	368	378	383	381	370	383	377	385	380	414	377	379	381	376	376	377	376	376	376	381	380	376	379	377	382	379	379	376	376	382	381	379	379	376	379	376	9	43	42	43	1	11	14
SRR11461906	400	384	383	398	384	384	384	394	399	397	386	399	393	401	396	430	393	395	397	392	392	393	392	392	392	397	396	392	395	393	398	395	395	392	392	398	397	395	395	392	395	392	45	5	0	1	43	47	50
SRR11461907	389	373	372	387	373	373	373	383	388	386	375	388	382	390	385	419	382	384	386	381	381	382	381	381	381	386	385	381	384	382	387	384	384	381	381	387	386	384	384	381	384	381	4	48	47	48	12	6	3
SRR11461908	385	369	368	383	369	369	369	379	384	382	371	384	378	386	381	415	378	380	382	377	377	378	377	377	377	382	381	377	380	378	383	380	380	377	377	383	382	380	380	377	380	377	10	44	43	44	2	12	15
SRR11461909	385	369	368	383	369	369	369	379	384	382	371	384	378	386	381	415	378	380	382	377	377	378	377	377	377	382	381	377	380	378	383	380	380	377	377	383	382	380	380	377	380	377	10	44	43	44	2	12	15
SRR11461910	383	367	366	381	367	367	367	377	382	380	369	382	376	384	379	413	376	378	380	375	375	376	375	375	375	380	379	375	378	376	381	378	378	375	375	381	380	378	378	375	378	375	8	42	41	42	2	10	13
SRR11461911	401	385	384	399	385	385	385	395	400	398	387	400	394	402	397	431	394	396	398	393	393	394	393	393	393	398	397	393	396	394	399	396	396	393	393	399	398	396	396	393	396	393	46	0	5	6	44	48	51
SRR11461912	383	367	366	381	367	367	367	377	382	380	369	382	376	384	379	413	376	378	380	375	375	376	375	375	375	380	379	375	378	376	381	378	378	375	375	381	380	378	378	375	378	375	8	42	41	42	2	10	13
SRR11461913	392	376	375	390	376	376	376	386	391	389	378	391	385	393	388	422	385	387	389	384	384	385	384	384	384	389	388	384	387	385	390	387	387	384	384	390	389	387	387	384	387	384	7	51	50	51	15	9	0
SRR11461914	385	369	368	383	369	369	369	379	384	382	371	384	378	386	381	415	378	380	382	377	377	378	377	377	377	382	381	377	380	378	383	380	380	377	377	383	382	380	380	377	380	377	10	44	43	44	4	12	15
SRR11461915	393	377	376	391	377	377	377	387	392	390	379	392	386	394	389	423	386	388	390	385	385	386	385	385	385	390	389	385	388	386	391	388	388	385	385	391	390	388	388	385	388	385	8	52	51	52	16	10	1
SRR11461916	393	377	376	391	377	377	377	387	392	390	379	392	386	394	389	423	386	388	390	385	385	386	385	385	385	390	389	385	388	386	391	388	388	385	385	391	390	388	388	385	388	385	8	52	51	52	16	10	1
SRR11461917	394	378	377	392	378	378	378	388	393	391	380	393	387	395	390	424	387	389	391	386	386	387	386	386	386	391	390	386	389	387	392	389	389	386	386	392	391	389	389	386	389	386	9	53	52	53	17	11	2
SRR11461918	393	377	376	391	377	377	377	387	392	390	379	392	386	394	389	423	386	388	390	385	385	386	385	385	385	390	389	385	388	386	391	388	388	385	385	391	390	388	388	385	388	385	8	52	51	52	16	10	1
SRR11461919	385	369	368	383	369	369	369	379	384	382	371	384	378	386	381	415	378	380	382	377	377	378	377	377	377	382	381	377	380	378	383	380	380	377	377	383	382	380	380	377	380	377	10	44	43	44	2	12	15
SRR11461920	403	387	386	401	387	387	387	397	402	400	389	402	396	404	399	433	396	398	400	395	395	396	395	395	395	400	399	395	398	396	401	398	398	395	395	401	400	398	398	395	398	395	48	2	7	8	46	50	53
SRR11461921	385	369	368	383	369	369	369	379	384	382	371	384	378	386	381	415	378	380	382	377	377	378	377	377	377	382	381	377	380	378	383	380	380	377	377	383	382	380	380	377	380	377	10	44	43	44	2	12	15
SRR11461922	388	372	371	386	372	372	372	382	387	385	374	387	381	389	384	418	381	383	385	380	380	381	380	380	380	385	384	380	383	381	386	383	383	380	380	386	385	383	383	380	383	380	1	47	46	47	11	5	8
SRR11461923	393	377	376	391	377	377	377	387	392	390	379	392	386	394	389	423	386	388	390	385	385	386	385	385	385	390	389	385	388	386	391	388	388	385	385	391	390	388	388	385	388	385	8	52	51	52	16	10	1
SRR11461924	376	360	359	374	360	360	360	370	375	373	362	375	369	377	372	406	369	371	373	368	368	369	368	368	368	373	372	368	371	369	374	371	371	368	368	374	373	371	371	368	371	368	20	36	35	36	18	22	25
SRR11461925	403	387	386	401	387	387	387	397	402	400	389	402	396	404	399	433	396	398	400	395	395	396	395	395	395	400	399	395	398	396	401	398	398	395	395	401	400	398	398	395	398	395	48	2	7	8	46	50	53
SRR11461926	403	387	386	401	387	387	387	397	402	400	389	402	396	404	399	433	396	398	400	395	395	396	395	395	395	400	399	395	398	396	401	398	398	395	395	401	400	398	398	395	398	395	48	2	7	8	46	50	53
SRR11461927	403	387	386	401	387	387	387	397	402	400	389	402	396	404	399	433	396	398	400	395	395	396	395	395	395	400	399	395	398	396	401	398	398	395	395	401	400	398	398	395	398	395	48	2	7	8	46	50	53
SRR11461928	380	364	363	378	364	364	364	374	379	377	366	379	373	381	376	410	373	375	377	372	372	373	372	372	372	377	376	372	375	373	378	375	375	372	372	378	377	375	375	372	375	372	24	40	39	40	22	26	29
SRR11461929	384	368	367	382	368	368	368	378	383	381	370	383	377	385	380	414	377	379	381	376	376	377	376	376	376	381	380	376	379	377	382	379	379	376	376	382	381	379	379	376	379	376	9	43	42	43	1	11	14
SRR11461930	385	369	368	383	369	369	369	379	384	382	371	384	378	386	381	415	378	380	382	377	377	378	377	377	377	382	381	377	380	378	383	380	380	377	377	383	382	380	380	377	380	377	10	44	43	44	4	12	15
SRR11461931	401	385	384	399	385	385	385	395	400	398	387	400	394	402	397	431	394	396	398	393	393	394	393	393	393	398	397	393	396	394	399	396	396	393	393	399	398	396	396	393	396	393	46	0	5	6	44	48	51
SRR11461932	401	385	384	399	385	385	385	395	400	398	387	400	394	402	397	431	394	396	398	393	393	394	393	393	393	398	397	393	396	394	399	396	396	393	393	399	398	396	396	393	396	393	46	0	5	6	44	48	51
SRR11461933	401	385	384	399	385	385	385	395	400	398	387	400	394	402	397	431	394	396	398	393	393	394	393	393	393	398	397	393	396	394	399	396	396	393	393	399	398	396	396	393	396	393	46	0	5	6	44	48	51
SRR11461934	401	385	384	399	385	385	385	395	400	398	387	400	394	402	397	431	394	396	398	393	393	394	393	393	393	398	397	393	396	394	399	396	396	393	393	399	398	396	396	393	396	393	46	0	5	6	44	48	51
SRR12272623	32	16	15	16	16	16	16	12	19	3	18	13	11	21	16	62	13	13	17	12	12	13	12	12	12	15	14	12	13	13	16	13	13	12	12	16	15	13	15	12	13	12	385	399	398	399	383	387	390
SRR12272624	399	383	382	397	383	383	383	393	398	396	385	398	392	400	395	429	392	394	396	391	391	392	391	391	391	396	395	391	394	392	397	394	394	391	391	397	396	394	394	391	394	391	44	24	23	24	42	46	49
SRR12272625	35	19	18	21	19	19	19	17	22	20	21	22	16	12	19	65	16	18	20	15	15	16	15	15	15	20	19	15	18	16	21	18	18	15	15	21	20	18	18	15	18	15	388	402	401	402	386	390	393
SRR12272626	28	12	11	26	12	12	12	22	27	25	14	27	21	29	24	58	21	23	25	20	20	21	20	20	20	25	24	20	23	21	26	23	23	20	20	26	25	23	23	20	23	20	381	395	394	395	379	383	386
SRR12272631	17	1	0	15	1	1	1	11	16	14	3	16	10	18	13	47	10	12	14	9	9	10	9	9	9	14	13	9	12	10	15	12	12	9	9	15	14	12	12	9	12	9	370	384	383	384	368	372	375
SRR12272632	399	383	382	397	383	383	383	393	398	396	385	398	392	400	395	429	392	394	396	391	391	392	391	391	391	396	395	391	394	392	397	394	394	391	391	397	396	394	394	391	394	391	44	20	19	20	42	46	49
SRR12272633	33	17	16	19	17	17	17	15	20	18	19	20	14	10	17	59	14	16	18	13	13	14	13	13	13	18	17	13	16	14	19	16	16	13	13	19	18	16	12	13	16	13	386	400	399	400	384	388	391
SRR12272634	32	16	15	18	16	16	16	14	19	17	18	19	13	9	16	62	13	15	17	12	12	13	12	12	12	17	16	12	15	13	18	15	15	12	12	18	17	15	15	12	15	12	385	399	398	399	383	387	390
SRR12272635	32	16	15	18	16	16	16	14	19	17	18	19	13	9	16	62	13	15	17	12	12	13	12	12	12	17	16	12	15	13	18	15	15	12	12	18	17	15	15	12	15	12	385	399	398	399	383	387	390
SRR12272636	32	16	15	18	16	16	16	14	19	17	18	19	13	9	16	62	13	15	17	12	12	13	12	12	12	17	16	12	15	13	18	15	15	12	12	18	17	15	15	12	15	12	385	399	398	399	383	387	390
SRR12272637	31	15	14	17	15	15	15	13	18	16	17	18	12	8	15	61	12	14	16	11	11	12	11	11	11	16	15	11	14	12	17	14	14	11	11	17	16	14	14	11	14	11	384	398	397	398	382	386	389
SRR12272638	22	6	5	20	6	6	6	16	21	19	8	21	15	23	18	52	15	17	19	14	14	15	14	14	14	19	18	14	17	15	20	17	17	14	14	20	19	17	17	14	17	14	375	389	388	389	373	377	380
SRR12272639	34	18	17	20	18	18	18	16	21	19	20	21	15	11	18	64	15	17	19	14	14	15	14	14	14	19	18	14	17	15	20	17	17	14	14	20	19	17	17	14	17	14	387	401	400	401	385	389	392
SRR12272640	34	18	17	20	18	18	18	16	21	19	20	21	15	11	18	64	15	17	19	14	14	15	14	14	14	19	18	14	17	15	20	17	17	14	14	20	19	17	17	14	17	14	387	401	400	401	385	389	392
SRR12368024	400	384	383	398	384	384	384	394	399	397	386	399	393	401	396	430	393	395	397	392	392	393	392	392	392	397	396	392	395	393	398	395	395	392	392	398	397	395	395	392	395	392	45	25	24	25	43	47	50
SRR12368025	399	383	382	397	383	383	383	393	398	396	385	398	392	400	395	429	392	394	396	391	391	392	391	391	391	396	395	391	394	392	397	394	394	391	391	397	396	394	394	391	394	391	46	26	25	26	44	48	51
SRR12368026	401	385	384	399	385	385	385	395	400	398	387	400	394	402	397	431	394	396	398	393	393	394	393	393	393	398	397	393	396	394	399	396	396	393	393	399	398	396	396	393	396	393	46	26	25	26	44	48	51
SRR12368027	400	384	383	398	384	384	384	394	399	397	386	399	393	401	396	430	393	395	397	392	392	393	392	392	392	397	396	392	395	393	398	395	395	392	392	398	397	395	395	392	395	392	45	25	24	25	43	47	50
SRR12368028	400	384	383	398	384	384	384	394	399	397	386	399	393	401	396	430	393	395	397	392	392	393	392	392	392	397	396	392	395	393	398	395	395	392	392	398	397	395	395	392	395	392	45	25	24	25	43	47	50
SRR12368029	23	7	6	21	7	7	7	17	22	20	9	22	16	24	19	53	16	18	20	15	15	16	15	15	15	20	19	15	18	16	21	18	18	15	15	21	20	18	18	15	18	15	376	390	389	390	374	378	381
SRR12368030	400	384	383	398	384	384	384	394	399	397	386	399	393	401	396	430	393	395	397	392	392	393	392	392	392	397	396	392	395	393	398	395	395	392	392	398	397	395	395	392	395	392	45	25	24	25	43	47	50
SRR12368031	400	384	383	398	384	384	384	394	399	397	386	399	393	401	396	430	393	395	397	392	392	393	392	392	392	397	396	392	395	393	398	395	395	392	392	398	397	395	395	392	395	392	45	25	24	25	43	47	50
SRR12368033	399	383	382	397	383	383	383	393	398	396	385	398	392	400	395	429	392	394	396	391	391	392	391	391	391	396	395	391	394	392	397	394	394	391	391	397	396	394	394	391	394	391	44	24	23	24	42	46	49
SRR12368037	395	379	378	393	379	379	379	389	394	392	381	394	388	396	391	425	388	390	392	387	387	388	387	387	387	392	391	387	390	388	393	390	390	387	387	393	392	390	390	387	390	387	40	20	19	20	38	42	45
SRR12368038	395	379	378	393	379	379	379	389	394	392	381	394	388	396	391	425	388	390	392	387	387	388	387	387	387	392	391	387	390	388	393	390	390	387	387	393	392	390	390	387	390	387	40	20	19	20	38	42	45
SRR12368039	395	379	378	393	379	379	379	389	394	392	381	394	388	396	391	425	388	390	392	387	387	388	387	387	387	392	391	387	390	388	393	390	390	387	387	393	392	390	390	387	390	387	40	20	19	20	38	42	45
SRR12368040	399	383	382	397	383	383	383	393	398	396	385	398	392	400	395	429	392	394	396	391	391	392	391	391	391	396	395	391	394	392	397	394	394	391	391	397	396	394	394	391	394	391	46	26	25	26	44	48	51
SRR12368041	399	383	382	397	383	383	383	393	398	396	385	398	392	400	395	429	392	394	396	391	391	392	391	391	391	396	395	391	394	392	397	394	394	391	391	397	396	394	394	391	394	391	44	24	23	24	42	46	49
SRR12368042	402	386	385	400	386	386	386	396	401	399	388	401	395	403	398	432	395	397	399	394	394	395	394	394	394	399	398	394	397	395	400	397	397	394	394	400	399	397	397	394	397	394	47	27	26	27	45	49	52
SRR12368043	402	386	385	400	386	386	386	396	401	399	388	401	395	403	398	432	395	397	399	394	394	395	394	394	394	399	398	394	397	395	400	397	397	394	394	400	399	397	397	394	397	394	47	27	26	27	45	49	52
SRR12368044	402	386	385	400	386	386	386	396	401	399	388	401	395	403	398	432	395	397	399	394	394	395	394	394	394	399	398	394	397	395	400	397	397	394	394	400	399	397	397	394	397	394	47	27	26	27	45	49	52
SRR12368045	403	387	386	401	387	387	387	397	402	400	389	402	396	404	399	433	396	398	400	395	395	396	395	395	395	400	399	395	398	396	401	398	398	395	395	401	400	398	398	395	398	395	48	28	27	28	46	50	53
SRR12368046	402	386	385	400	386	386	386	396	401	399	388	401	395	403	398	432	395	397	399	394	394	395	394	394	394	399	398	394	397	395	400	397	397	394	394	400	399	397	397	394	397	394	47	27	26	27	45	49	52
SRR12368048	402	386	385	400	386	386	386	396	401	399	388	401	395	403	398	432	395	397	399	394	394	395	394	394	394	399	398	394	397	395	400	397	397	394	394	400	399	397	397	394	397	394	47	27	26	27	45	49	52
SRR12368051	400	384	383	398	384	384	384	394	399	397	386	399	393	401	396	430	393	395	397	392	392	393	392	392	392	397	396	392	395	393	398	395	395	392	392	398	397	395	395	392	395	392	45	25	24	25	43	47	50
SRR12368052	400	384	383	398	384	384	384	394	399	397	386	399	393	401	396	430	393	395	397	392	392	393	392	392	392	397	396	392	395	393	398	395	395	392	392	398	397	395	395	392	395	392	45	25	24	25	43	47	50
SRR12420833	32	16	15	18	16	16	16	14	19	17	18	19	13	9	16	62	13	15	17	12	12	13	12	12	12	17	16	12	15	13	18	15	15	12	12	18	17	15	15	12	15	12	385	399	398	399	383	387	390
SRR12420834	33	17	16	19	17	17	17	15	20	18	19	20	14	10	17	63	14	16	18	13	13	14	13	13	13	18	17	13	16	14	19	16	16	13	13	19	18	16	16	13	16	13	386	400	399	400	384	388	391
SRR12467571	30	14	13	28	14	14	14	24	29	27	16	29	23	31	26	60	23	25	27	22	22	23	22	22	22	27	26	22	25	23	28	25	25	22	22	28	27	25	25	22	25	22	382	396	395	396	380	384	387
SRR13442698	400	384	383	398	384	384	384	394	399	397	386	399	393	401	396	430	393	395	397	392	392	393	392	392	392	397	396	392	395	393	398	395	395	392	392	398	397	395	395	392	395	392	45	21	20	21	43	47	50
SRR13495168	400	384	383	398	384	384	384	394	399	397	386	399	393	401	396	430	393	395	397	392	392	393	392	392	392	397	396	392	395	393	398	395	395	392	392	398	397	395	395	392	395	392	45	21	20	21	43	47	50
SRR13495169	400	384	383	398	384	384	384	394	399	397	386	399	393	401	396	430	393	395	397	392	392	393	392	392	392	397	396	392	395	393	398	395	395	392	392	398	397	395	395	392	395	392	45	21	20	21	43	47	50
SRR13711288	31	15	14	17	15	15	15	13	18	16	17	18	12	8	15	61	12	14	16	11	11	12	11	11	11	16	15	11	14	12	17	14	14	11	11	17	16	14	14	11	14	11	384	398	397	398	382	386	389
SRR13711289	32	16	15	18	16	16	16	14	19	17	18	19	13	9	16	62	13	15	17	12	12	13	12	12	12	17	16	12	15	13	18	15	15	12	12	18	17	15	15	12	15	12	385	399	398	399	383	387	390
SRR13711290	32	16	15	18	16	16	16	14	19	17	18	19	13	9	16	62	13	15	17	12	12	13	12	12	12	17	16	12	15	13	18	15	15	12	12	18	17	15	15	12	15	12	385	399	398	399	383	387	390
SRR13711291	31	15	14	17	15	15	15	13	18	16	17	18	12	8	15	61	12	14	16	11	11	12	11	11	11	16	15	11	14	12	17	14	14	11	11	17	16	14	14	11	14	11	384	398	397	398	382	386	389
SRR13711292	22	6	5	20	6	6	6	16	21	19	8	21	15	23	18	52	15	17	19	14	14	15	14	14	14	19	18	14	17	15	20	17	17	14	14	20	19	17	17	14	17	14	375	389	388	389	373	377	380
SRR1925727	379	363	362	377	363	363	363	373	378	376	365	378	372	380	375	409	372	374	376	371	371	372	371	371	371	376	375	371	374	372	377	374	374	371	371	377	376	374	374	371	374	371	23	39	38	39	21	25	28
SRR2103845	17	1	0	15	1	1	1	11	16	14	3	16	10	18	13	47	10	12	14	9	9	10	9	9	9	14	13	9	12	10	15	12	12	9	9	15	14	12	12	9	12	9	370	384	383	384	368	372	375
SRR2863419	24	8	7	22	8	8	8	18	23	21	10	23	17	25	20	54	17	19	21	16	16	17	16	16	16	21	20	16	19	17	22	19	19	16	16	22	21	19	19	16	19	16	377	391	390	391	375	379	382
SRR2875428	24	8	7	22	8	8	8	18	23	21	10	23	17	25	20	54	17	19	21	16	16	17	16	16	16	21	20	16	19	17	22	19	19	16	16	22	21	19	19	16	19	16	377	391	390	391	375	379	382
SRR3106339	400	384	383	398	384	384	384	394	399	397	386	399	393	401	396	430	393	395	397	392	392	393	392	392	392	397	396	392	395	393	398	395	395	392	392	398	397	395	395	392	395	392	45	25	24	25	43	47	50
SRR3106340	400	384	383	398	384	384	384	394	399	397	386	399	393	401	396	430	393	395	397	392	392	393	392	392	392	397	396	392	395	393	398	395	395	392	392	398	397	395	395	392	395	392	45	25	24	25	43	47	50
SRR3927451	81	65	64	79	65	65	65	75	80	78	67	80	74	82	77	111	74	76	78	73	73	74	73	73	73	78	77	73	76	74	79	76	76	73	73	79	78	76	76	73	76	73	434	448	447	448	432	436	439
SRR3927452	25	9	8	23	9	9	9	19	24	22	11	24	18	26	21	55	18	20	22	17	17	18	17	17	17	22	21	17	20	18	23	20	20	17	17	23	22	20	20	17	20	17	378	392	391	392	376	380	383
SRR3927453	30	14	13	10	14	14	14	10	17	13	16	15	9	19	14	60	11	7	15	10	10	11	10	10	10	9	8	10	7	11	10	7	7	10	10	10	9	7	13	10	7	10	383	397	396	397	381	385	388
SRR3927454	32	16	15	12	16	16	16	12	19	15	18	17	11	21	16	62	13	9	17	12	12	13	12	12	12	11	10	12	9	13	12	9	9	12	12	12	11	9	15	12	9	12	385	399	398	399	383	387	390
SRR3927455	23	7	6	21	7	7	7	17	22	20	9	22	16	24	19	53	16	18	20	15	15	16	15	15	15	20	19	15	18	16	21	18	18	15	15	21	20	18	18	15	18	15	376	390	389	390	374	378	381
SRR4436568	11	19	18	33	19	19	19	29	34	32	21	34	28	36	31	65	28	30	32	27	27	28	27	27	27	32	31	27	30	28	33	30	30	27	27	33	32	30	30	27	30	27	388	402	401	402	386	390	393
SRR4436569	11	19	18	33	19	19	19	29	34	32	21	34	28	36	31	65	28	30	32	27	27	28	27	27	27	32	31	27	30	28	33	30	30	27	27	33	32	30	30	27	30	27	388	402	401	402	386	390	393
SRR4436570	33	17	16	17	17	17	17	13	20	16	19	18	12	22	17	63	14	14	18	13	13	14	13	13	13	16	15	13	14	14	17	14	14	13	13	17	16	14	16	13	14	13	386	400	399	400	384	388	391
SRR4436571	25	9	8	23	9	9	9	19	24	22	11	24	18	26	21	55	18	20	22	17	17	18	17	17	17	22	21	17	20	18	23	20	20	17	17	23	22	20	20	17	20	17	378	392	391	392	376	380	383
SRR4436572	6	14	13	28	14	14	14	24	29	27	16	29	23	31	26	60	23	25	27	22	22	23	22	22	22	27	26	22	25	23	28	25	25	22	22	28	27	25	25	22	25	22	383	397	396	397	381	385	388
SRR4436573	11	19	18	33	19	19	19	29	34	32	21	34	28	36	31	65	28	30	32	27	27	28	27	27	27	32	31	27	30	28	33	30	30	27	27	33	32	30	30	27	30	27	388	402	401	402	386	390	393
SRR4436574	29	13	12	3	13	13	13	9	16	12	15	14	8	18	13	59	10	0	14	9	9	10	9	9	9	2	1	9	0	10	3	0	0	9	9	3	2	0	12	9	0	9	382	396	395	396	380	384	387
SRR4436576	29	13	12	15	13	13	13	11	16	14	15	16	10	18	13	59	8	12	12	7	7	8	7	7	7	14	13	7	12	8	15	12	12	7	7	15	14	12	10	7	12	7	382	396	395	396	380	384	387
SRR4436577	32	16	15	12	16	16	16	12	19	15	18	17	11	21	16	62	13	9	17	12	12	13	12	12	12	11	10	12	9	13	12	9	9	12	12	12	11	9	15	12	9	12	385	399	398	399	383	387	390
SRR4436578	24	8	7	22	8	8	8	18	23	21	10	23	17	25	20	54	17	19	21	16	16	17	16	16	16	21	20	16	19	17	22	19	19	16	16	22	21	19	19	16	19	16	377	391	390	391	375	379	382
SRR4436579	24	8	7	22	8	8	8	18	23	21	10	23	17	25	20	54	17	19	21	16	16	17	16	16	16	21	20	16	19	17	22	19	19	16	16	22	21	19	19	16	19	16	377	391	390	391	375	379	382
SRR4436580	30	14	13	2	14	14	14	10	17	13	16	15	9	19	14	60	11	1	15	10	10	11	10	10	10	3	2	10	1	11	4	1	1	10	10	4	3	1	13	10	1	10	383	397	396	397	381	385	388
SRR4436581	33	17	16	5	17	17	17	13	20	16	19	18	12	22	17	63	14	4	18	13	13	14	13	13	13	6	5	13	4	14	7	4	4	13	13	7	6	4	16	13	4	13	386	400	399	400	384	388	391
SRR4436582	27	11	10	13	11	11	11	9	14	12	13	14	8	16	11	57	2	10	8	1	1	2	1	1	1	12	11	1	10	2	13	10	10	1	1	13	12	10	4	1	10	1	380	394	393	394	378	382	385
SRR4436583	29	13	12	9	13	13	13	9	16	12	15	14	8	18	13	59	10	6	14	9	9	10	9	9	9	8	7	9	6	10	9	6	6	9	9	9	8	6	12	9	6	9	382	396	395	396	380	384	387
SRR4436584	30	14	13	10	14	14	14	10	17	13	16	15	9	19	14	60	11	7	15	10	10	11	10	10	10	9	8	10	7	11	10	7	7	10	10	10	9	7	13	10	7	10	383	397	396	397	381	385	388
SRR4436585	24	8	7	22	8	8	8	18	23	21	10	23	17	25	20	54	17	19	21	16	16	17	16	16	16	21	20	16	19	17	22	19	19	16	16	22	21	19	19	16	19	16	377	391	390	391	375	379	382
SRR4436586	32	16	15	12	16	16	16	12	19	15	18	17	11	21	16	62	13	9	17	12	12	13	12	12	12	11	10	12	9	13	12	9	9	12	12	12	11	9	15	12	9	12	385	399	398	399	383	387	390
SRR4436587	31	15	14	15	15	15	15	11	18	14	17	16	10	20	15	61	12	12	16	11	11	12	11	11	11	14	13	11	12	12	15	12	12	11	11	15	14	12	14	11	12	11	384	398	397	398	382	386	389
SRR4436589	24	8	7	22	8	8	8	18	23	21	10	23	17	25	20	54	17	19	21	16	16	17	16	16	16	21	20	16	19	17	22	19	19	16	16	22	21	19	19	16	19	16	377	391	390	391	375	379	382
SRR4436590	31	15	14	15	15	15	15	11	18	14	17	16	10	20	15	61	12	12	16	11	11	12	11	11	11	14	13	11	12	12	15	12	12	11	11	15	14	12	14	11	12	11	384	398	397	398	382	386	389
SRR4436592	24	8	7	22	8	8	8	18	23	21	10	23	17	25	20	54	17	19	21	16	16	17	16	16	16	21	20	16	19	17	22	19	19	16	16	22	21	19	19	16	19	16	377	391	390	391	375	379	382
SRR4436593	30	14	13	10	14	14	14	10	17	13	16	15	9	19	14	60	11	7	15	10	10	11	10	10	10	9	8	10	7	11	10	7	7	10	10	10	9	7	13	10	7	10	383	397	396	397	381	385	388
SRR4436594	30	14	13	10	14	14	14	10	17	13	16	15	9	19	14	60	11	7	15	10	10	11	10	10	10	9	8	10	7	11	10	7	7	10	10	10	9	7	13	10	7	10	383	397	396	397	381	385	388
SRR4436595	23	7	6	21	7	7	7	17	22	20	9	22	16	24	19	53	16	18	20	15	15	16	15	15	15	20	19	15	18	16	21	18	18	15	15	21	20	18	18	15	18	15	376	390	389	390	374	378	381
SRR4436596	402	386	385	400	386	386	386	396	401	399	388	401	395	403	398	432	395	397	399	394	394	395	394	394	394	399	398	394	397	395	400	397	397	394	394	400	399	397	397	394	397	394	47	33	32	33	45	49	52
SRR4436597	32	16	15	16	16	16	16	12	19	3	18	13	11	21	16	62	13	13	17	12	12	13	12	12	12	15	14	12	13	13	16	13	13	12	12	16	15	13	15	12	13	12	385	399	398	399	383	387	390
SRR4436598	18	2	1	16	2	2	2	12	17	15	4	17	11	19	14	48	11	13	15	10	10	11	10	10	10	15	14	10	13	11	16	13	13	10	10	16	15	13	13	10	13	10	371	385	384	385	369	373	376
SRR4436599	28	12	11	26	12	12	12	22	27	25	14	27	21	29	24	58	21	23	25	20	20	21	20	20	20	25	24	20	23	21	26	23	23	20	20	26	25	23	23	20	23	20	381	395	394	395	379	383	386
SRR4436600	30	14	13	10	14	14	14	10	17	13	16	15	9	19	14	60	11	7	15	10	10	11	10	10	10	9	8	10	7	11	10	7	7	10	10	10	9	7	13	10	7	10	383	397	396	397	381	385	388
SRR4436601	19	3	2	17	3	3	3	13	18	16	5	18	12	20	15	49	12	14	16	11	11	12	11	11	11	16	15	11	14	12	17	14	14	11	11	17	16	14	14	11	14	11	372	386	385	386	370	374	377
SRR4436602	29	13	12	9	13	13	13	9	16	12	15	14	8	18	13	59	10	6	14	9	9	10	9	9	9	8	7	9	6	10	9	6	6	9	9	9	8	6	12	9	6	9	382	396	395	396	380	384	387
SRR4436603	6	14	13	28	14	14	14	24	29	27	16	29	23	31	26	60	23	25	27	22	22	23	22	22	22	27	26	22	25	23	28	25	25	22	22	28	27	25	25	22	25	22	383	397	396	397	381	385	388
SRR4436604	402	386	385	400	386	386	386	396	401	399	388	401	395	403	398	432	395	397	399	394	394	395	394	394	394	399	398	394	397	395	400	397	397	394	394	400	399	397	397	394	397	394	47	33	32	33	45	49	52
SRR4436606	34	18	17	18	18	18	18	14	21	13	20	5	13	23	18	64	15	15	19	14	14	15	14	14	14	17	16	14	15	15	18	15	15	14	14	18	17	15	17	14	15	14	387	401	400	401	385	389	392
SRR4436607	29	13	12	9	13	13	13	9	16	12	15	14	8	18	13	59	10	6	14	9	9	10	9	9	9	8	7	9	6	10	9	6	6	9	9	9	8	6	12	9	6	9	382	396	395	396	380	384	387
SRR4436608	29	13	12	9	13	13	13	9	16	12	15	14	8	18	13	59	10	6	14	9	9	10	9	9	9	8	7	9	6	10	9	6	6	9	9	9	8	6	12	9	6	9	382	396	395	396	380	384	387
SRR4436609	31	15	14	15	15	15	15	11	18	14	17	16	10	20	15	61	12	12	16	11	11	12	11	11	11	14	13	11	12	12	15	12	12	11	11	15	14	12	14	11	12	11	384	398	397	398	382	386	389
SRR4436610	31	15	14	15	15	15	15	11	18	14	17	16	10	20	15	61	12	12	16	11	11	12	11	11	11	14	13	11	12	12	15	12	12	11	11	15	14	12	14	11	12	11	384	398	397	398	382	386	389
SRR4436611	30	14	13	10	14	14	14	10	17	13	16	15	9	19	14	60	11	7	15	10	10	11	10	10	10	9	8	10	7	11	10	7	7	10	10	10	9	7	13	10	7	10	383	397	396	397	381	385	388
SRR4436612	33	17	16	13	17	17	17	13	20	16	19	18	12	22	17	63	14	10	18	13	13	14	13	13	13	12	11	13	10	14	13	10	10	13	13	13	12	10	16	13	10	13	386	400	399	400	384	388	391
SRR4436613	26	10	9	24	10	10	10	20	25	23	12	25	19	27	22	56	19	21	23	18	18	19	18	18	18	23	22	18	21	19	24	21	21	18	18	24	23	21	21	18	21	18	379	393	392	393	377	381	384
SRR4436614	29	13	12	9	13	13	13	9	16	12	15	14	8	18	13	59	10	6	14	9	9	10	9	9	9	8	7	9	6	10	9	6	6	9	9	9	8	6	12	9	6	9	382	396	395	396	380	384	387
SRR4436615	29	13	12	9	13	13	13	9	16	12	15	14	8	18	13	59	10	6	14	9	9	10	9	9	9	8	7	9	6	10	9	6	6	9	9	9	8	6	12	9	6	9	382	396	395	396	380	384	387
SRR4436616	32	16	15	12	16	16	16	12	19	15	18	17	11	21	16	62	13	9	17	12	12	13	12	12	12	11	10	12	9	13	12	9	9	12	12	12	11	9	15	12	9	12	385	399	398	399	383	387	390
SRR4436617	385	369	368	383	369	369	369	379	384	382	371	384	378	386	381	415	378	380	382	377	377	378	377	377	377	382	381	377	380	378	383	380	380	377	377	383	382	380	380	377	380	377	10	44	43	44	4	12	15
SRR4436618	32	16	15	16	16	16	16	12	19	3	18	13	11	21	16	62	13	13	17	12	12	13	12	12	12	15	14	12	13	13	16	13	13	12	12	16	15	13	15	12	13	12	385	399	398	399	383	387	390
SRR4436619	30	14	13	10	14	14	14	10	17	13	16	15	9	19	14	60	11	7	15	10	10	11	10	10	10	9	8	10	7	11	10	7	7	10	10	10	9	7	13	10	7	10	383	397	396	397	381	385	388
SRR4436620	30	14	13	10	14	14	14	10	17	13	16	15	9	19	14	60	11	7	15	10	10	11	10	10	10	9	8	10	7	11	10	7	7	10	10	10	9	7	13	10	7	10	383	397	396	397	381	385	388
SRR4436621	388	372	371	386	372	372	372	382	387	385	374	387	381	389	384	418	381	383	385	380	380	381	380	380	380	385	384	380	383	381	386	383	383	380	380	386	385	383	383	380	383	380	3	47	46	47	11	5	4
SRR4436622	32	16	15	18	16	16	16	14	19	17	18	19	13	9	16	62	13	15	17	12	12	13	12	12	12	17	16	12	15	13	18	15	15	12	12	18	17	15	15	12	15	12	385	399	398	399	383	387	390
SRR4436623	24	8	7	22	8	8	8	18	23	21	10	23	17	25	20	54	17	19	21	16	16	17	16	16	16	21	20	16	19	17	22	19	19	16	16	22	21	19	19	16	19	16	377	391	390	391	375	379	382
SRR4436625	30	14	13	10	14	14	14	10	17	13	16	15	9	19	14	60	11	7	15	10	10	11	10	10	10	9	8	10	7	11	10	7	7	10	10	10	9	7	13	10	7	10	383	397	396	397	381	385	388
SRR4436626	31	15	14	11	15	15	15	11	18	14	17	16	10	20	15	61	12	8	16	11	11	12	11	11	11	10	9	11	8	12	11	8	8	11	11	11	10	8	14	11	8	11	384	398	397	398	382	386	389
SRR4436627	30	14	13	10	14	14	14	10	17	13	16	15	9	19	14	60	11	7	15	10	10	11	10	10	10	9	8	10	7	11	10	7	7	10	10	10	9	7	13	10	7	10	383	397	396	397	381	385	388
SRR4436628	11	19	18	33	19	19	19	29	34	32	21	34	28	36	31	65	28	30	32	27	27	28	27	27	27	32	31	27	30	28	33	30	30	27	27	33	32	30	30	27	30	27	388	402	401	402	386	390	393
SRR4436629	25	9	8	23	9	9	9	19	24	22	11	24	18	26	21	55	18	20	22	17	17	18	17	17	17	22	21	17	20	18	23	20	20	17	17	23	22	20	20	17	20	17	378	392	391	392	376	380	383
SRR4436630	30	14	13	10	14	14	14	10	17	13	16	15	9	19	14	60	11	7	15	10	10	11	10	10	10	9	8	10	7	11	10	7	7	10	10	10	9	7	13	10	7	10	383	397	396	397	381	385	388
SRR4436631	19	3	2	17	3	3	3	13	18	16	5	18	12	20	15	49	12	14	16	11	11	12	11	11	11	16	15	11	14	12	17	14	14	11	11	17	16	14	14	11	14	11	372	386	385	386	370	374	377
SRR4436632	6	14	13	28	14	14	14	24	29	27	16	29	23	31	26	60	23	25	27	22	22	23	22	22	22	27	26	22	25	23	28	25	25	22	22	28	27	25	25	22	25	22	383	397	396	397	381	385	388
SRR4436633	19	3	2	17	3	3	3	13	18	16	5	18	12	20	15	49	12	14	16	11	11	12	11	11	11	16	15	11	14	12	17	14	14	11	11	17	16	14	14	11	14	11	372	386	385	386	370	374	377
SRR4436634	27	11	10	13	11	11	11	9	14	12	13	14	8	16	11	57	4	10	8	3	3	4	3	3	3	12	11	3	10	4	13	10	10	3	3	13	12	10	6	3	10	3	380	394	393	394	378	382	385
SRR4436635	83	67	66	81	67	67	67	77	82	80	69	82	76	84	79	113	76	78	80	75	75	76	75	75	75	80	79	75	78	76	81	78	78	75	75	81	80	78	78	75	78	75	436	450	449	450	434	438	441
SRR4436636	83	67	66	81	67	67	67	77	82	80	69	82	76	84	79	113	76	78	80	75	75	76	75	75	75	80	79	75	78	76	81	78	78	75	75	81	80	78	78	75	78	75	436	450	449	450	434	438	441
SRR4436637	29	13	12	13	13	13	13	9	16	12	15	14	8	18	13	59	10	10	14	9	9	10	9	9	9	12	11	9	10	10	13	10	10	9	9	13	12	10	12	9	10	9	382	396	395	396	380	384	387
SRR4436638	11	19	18	33	19	19	19	29	34	32	21	34	28	36	31	65	28	30	32	27	27	28	27	27	27	32	31	27	30	28	33	30	30	27	27	33	32	30	30	27	30	27	388	402	401	402	386	390	393
SRR4436639	23	7	6	21	7	7	7	17	22	20	9	22	16	24	19	53	16	18	20	15	15	16	15	15	15	20	19	15	18	16	21	18	18	15	15	21	20	18	18	15	18	15	376	390	389	390	374	378	381
SRR4436640	18	2	1	16	2	2	2	12	17	15	2	17	11	19	14	48	11	13	15	10	10	11	10	10	10	15	14	10	13	11	16	13	13	10	10	16	15	13	13	10	13	10	371	385	384	385	369	373	376
SRR4436641	33	17	16	13	17	17	17	13	20	16	19	18	12	22	17	63	14	10	18	13	13	14	13	13	13	12	11	13	10	14	13	10	10	13	13	13	12	10	16	13	10	13	386	400	399	400	384	388	391
SRR6957939	383	367	366	381	367	367	367	377	382	380	369	382	376	384	379	413	376	378	380	375	375	376	375	375	375	380	379	375	378	376	381	378	378	375	375	381	380	378	378	375	378	375	8	42	41	42	2	10	13
SRR6957940	383	367	366	381	367	367	367	377	382	380	369	382	376	384	379	413	376	378	380	375	375	376	375	375	375	380	379	375	378	376	381	378	378	375	375	381	380	378	378	375	378	375	8	42	41	42	2	10	13
SRR6957941	383	367	366	381	367	367	367	377	382	380	369	382	376	384	379	413	376	378	380	375	375	376	375	375	375	380	379	375	378	376	381	378	378	375	375	381	380	378	378	375	378	375	8	42	41	42	2	10	13
SRR6957942	383	367	366	381	367	367	367	377	382	380	369	382	376	384	379	413	376	378	380	375	375	376	375	375	375	380	379	375	378	376	381	378	378	375	375	381	380	378	378	375	378	375	8	42	41	42	2	10	13
SRR6957943	383	367	366	381	367	367	367	377	382	380	369	382	376	384	379	413	376	378	380	375	375	376	375	375	375	380	379	375	378	376	381	378	378	375	375	381	380	378	378	375	378	375	8	42	41	42	2	10	13
SRR6957944	383	367	366	381	367	367	367	377	382	380	369	382	376	384	379	413	376	378	380	375	375	376	375	375	375	380	379	375	378	376	381	378	378	375	375	381	380	378	378	375	378	375	8	42	41	42	2	10	13
SRR6957945	384	368	367	382	368	368	368	378	383	381	370	383	377	385	380	414	377	379	381	376	376	377	376	376	376	381	380	376	379	377	382	379	379	376	376	382	381	379	379	376	379	376	9	43	42	43	3	11	14
SRR6957946	383	367	366	381	367	367	367	377	382	380	369	382	376	384	379	413	376	378	380	375	375	376	375	375	375	380	379	375	378	376	381	378	378	375	375	381	380	378	378	375	378	375	8	42	41	42	2	10	13
SRR6957947	383	367	366	381	367	367	367	377	382	380	369	382	376	384	379	413	376	378	380	375	375	376	375	375	375	380	379	375	378	376	381	378	378	375	375	381	380	378	378	375	378	375	8	42	41	42	2	10	13
SRR6957948	383	367	366	381	367	367	367	377	382	380	369	382	376	384	379	413	376	378	380	375	375	376	375	375	375	380	379	375	378	376	381	378	378	375	375	381	380	378	378	375	378	375	8	42	41	42	2	10	13
SRR6957949	401	385	384	399	385	385	385	395	400	398	387	400	394	402	397	429	394	396	398	393	393	394	393	393	393	398	397	393	396	394	399	396	396	393	393	399	398	396	396	393	396	393	46	22	21	22	44	48	51
SRR6957950	384	368	367	382	368	368	368	378	383	381	370	383	377	385	380	414	377	379	381	376	376	377	376	376	376	381	380	376	379	377	382	379	379	376	376	382	381	379	379	376	379	376	28	44	43	44	26	30	33
SRR6957951	400	384	383	398	384	384	384	394	399	397	386	399	393	401	396	430	393	395	397	392	392	393	392	392	392	397	396	392	395	393	398	395	395	392	392	398	397	395	395	392	395	392	45	5	0	1	43	47	50
SRR6957952	395	379	378	393	379	379	379	389	394	392	381	394	388	396	391	425	388	390	392	387	387	388	387	387	387	392	391	387	390	388	393	390	390	387	387	393	392	390	390	387	390	387	40	8	7	8	38	42	45
SRR6957953	395	379	378	393	379	379	379	389	394	392	381	394	388	396	391	425	388	390	392	387	387	388	387	387	387	392	391	387	390	388	393	390	390	387	387	393	392	390	390	387	390	387	40	8	7	8	38	42	45
SRR6957954	395	379	378	393	379	379	379	389	394	392	381	394	388	396	391	425	388	390	392	387	387	388	387	387	387	392	391	387	390	388	393	390	390	387	387	393	392	390	390	387	390	387	40	8	7	8	38	42	45
SRR6957955	395	379	378	393	379	379	379	389	394	392	381	394	388	396	391	425	388	390	392	387	387	388	387	387	387	392	391	387	390	388	393	390	390	387	387	393	392	390	390	387	390	387	40	8	7	8	38	42	45
SRR6957956	395	379	378	393	379	379	379	389	394	392	381	394	388	396	391	425	388	390	392	387	387	388	387	387	387	392	391	387	390	388	393	390	390	387	387	393	392	390	390	387	390	387	40	8	7	8	38	42	45
SRR6957957	395	379	378	393	379	379	379	389	394	392	381	394	388	396	391	425	388	390	392	387	387	388	387	387	387	392	391	387	390	388	393	390	390	387	387	393	392	390	390	387	390	387	40	8	7	8	38	42	45
SRR6957958	395	379	378	393	379	379	379	389	394	392	381	394	388	396	391	425	388	390	392	387	387	388	387	387	387	392	391	387	390	388	393	390	390	387	387	393	392	390	390	387	390	387	40	8	7	8	38	42	45
SRR6957959	383	367	366	381	367	367	367	377	382	380	369	382	376	384	379	413	376	378	380	375	375	376	375	375	375	380	379	375	378	376	381	378	378	375	375	381	380	378	378	375	378	375	8	42	41	42	2	10	13
SRR6957960	383	367	366	381	367	367	367	377	382	380	369	382	376	384	379	413	376	378	380	375	375	376	375	375	375	380	379	375	378	376	381	378	378	375	375	381	380	378	378	375	378	375	8	42	41	42	2	10	13
SRR6957961	383	367	366	381	367	367	367	377	382	380	369	382	376	384	379	413	376	378	380	375	375	376	375	375	375	380	379	375	378	376	381	378	378	375	375	381	380	378	378	375	378	375	8	42	41	42	2	10	13
SRR6957962	383	367	366	381	367	367	367	377	382	380	369	382	376	384	379	413	376	378	380	375	375	376	375	375	375	380	379	375	378	376	381	378	378	375	375	381	380	378	378	375	378	375	8	42	41	42	2	10	13
SRR6957963	383	367	366	381	367	367	367	377	382	380	369	382	376	384	379	413	376	378	380	375	375	376	375	375	375	380	379	375	378	376	381	378	378	375	375	381	380	378	378	375	378	375	8	42	41	42	2	10	13
SRR6957964	383	367	366	381	367	367	367	377	382	380	369	382	376	384	379	413	376	378	380	375	375	376	375	375	375	380	379	375	378	376	381	378	378	375	375	381	380	378	378	375	378	375	8	42	41	42	2	10	13
SRR6957965	383	367	366	381	367	367	367	377	382	380	369	382	376	384	379	413	376	378	380	375	375	376	375	375	375	380	379	375	378	376	381	378	378	375	375	381	380	378	378	375	378	375	8	42	41	42	2	10	13
SRR6957966	383	367	366	381	367	367	367	377	382	380	369	382	376	384	379	413	376	378	380	375	375	376	375	375	375	380	379	375	378	376	381	378	378	375	375	381	380	378	378	375	378	375	8	42	41	42	2	10	13
SRR6957967	383	367	366	381	367	367	367	377	382	380	369	382	376	384	379	413	376	378	380	375	375	376	375	375	375	380	379	375	378	376	381	378	378	375	375	381	380	378	378	375	378	375	8	42	41	42	2	10	13
SRR6957968	383	367	366	381	367	367	367	377	382	380	369	382	376	384	379	413	376	378	380	375	375	376	375	375	375	380	379	375	378	376	381	378	378	375	375	381	380	378	378	375	378	375	8	42	41	42	2	10	13
SRR6957969	18	0	1	16	0	0	0	12	17	15	4	17	11	19	14	48	11	13	15	10	10	11	10	10	10	15	14	10	13	11	16	13	13	10	10	16	15	13	13	10	13	10	371	385	384	385	369	373	376
SRR6957970	380	364	363	378	364	364	364	374	379	377	366	379	373	381	376	410	373	375	377	372	372	373	372	372	372	377	376	372	375	373	378	375	375	372	372	378	377	375	375	372	375	372	24	40	39	40	22	26	29
SRR6957971	390	374	373	388	374	374	374	384	389	387	376	389	383	391	386	420	383	385	387	382	382	383	382	382	382	387	386	382	385	383	388	385	385	382	382	388	387	385	385	382	385	382	5	49	48	49	13	1	10
SRR6957972	26	10	9	12	10	10	10	8	13	11	12	13	7	15	10	56	1	9	7	0	0	1	0	0	0	11	10	0	9	1	12	9	9	0	0	12	11	9	3	0	9	0	379	393	392	393	377	381	384
SRR6957973	390	374	373	388	374	374	374	384	389	387	376	389	383	391	386	420	383	385	387	382	382	383	382	382	382	387	386	382	385	383	388	385	385	382	382	388	387	385	385	382	385	382	5	49	48	49	13	1	10
SRR6957974	390	374	373	388	374	374	374	384	389	387	376	389	383	391	386	420	383	385	387	382	382	383	382	382	382	387	386	382	385	383	388	385	385	382	382	388	387	385	385	382	385	382	5	49	48	49	13	1	10
SRR6957975	383	367	366	381	367	367	367	377	382	380	369	382	376	384	379	413	376	378	380	375	375	376	375	375	375	380	379	375	378	376	381	378	378	375	375	381	380	378	378	375	378	375	8	42	41	42	2	10	13
SRR6957976	390	374	373	388	374	374	374	384	389	387	376	389	383	391	386	420	383	385	387	382	382	383	382	382	382	387	386	382	385	383	388	385	385	382	382	388	387	385	385	382	385	382	5	49	48	49	13	1	10
SRR6957977	383	367	366	381	367	367	367	377	382	380	369	382	376	384	379	413	376	378	380	375	375	376	375	375	375	380	379	375	378	376	381	378	378	375	375	381	380	378	378	375	378	375	8	42	41	42	2	10	13
SRR6957978	383	367	366	381	367	367	367	377	382	380	369	382	376	384	379	413	376	378	380	375	375	376	375	375	375	380	379	375	378	376	381	378	378	375	375	381	380	378	378	375	378	375	8	42	41	42	2	10	13
SRR6957979	383	367	366	381	367	367	367	377	382	380	369	382	376	384	379	413	376	378	380	375	375	376	375	375	375	380	379	375	378	376	381	378	378	375	375	381	380	378	378	375	378	375	8	42	41	42	2	10	13
SRR6957980	383	367	366	381	367	367	367	377	382	380	369	382	376	384	379	413	376	378	380	375	375	376	375	375	375	380	379	375	378	376	381	378	378	375	375	381	380	378	378	375	378	375	8	42	41	42	2	10	13
SRR6957981	380	364	363	378	364	364	364	374	379	377	366	379	373	381	376	410	373	375	377	372	372	373	372	372	372	377	376	372	375	373	378	375	375	372	372	378	377	375	375	372	375	372	24	40	39	40	22	26	29
SRR6957982	380	364	363	378	364	364	364	374	379	377	366	379	373	381	376	410	373	375	377	372	372	373	372	372	372	377	376	372	375	373	378	375	375	372	372	378	377	375	375	372	375	372	24	40	39	40	22	26	29
SRR6957983	380	364	363	378	364	364	364	374	379	377	366	379	373	381	376	410	373	375	377	372	372	373	372	372	372	377	376	372	375	373	378	375	375	372	372	378	377	375	375	372	375	372	24	40	39	40	22	26	29
SRR6957984	380	364	363	378	364	364	364	374	379	377	366	379	373	381	376	410	373	375	377	372	372	373	372	372	372	377	376	372	375	373	378	375	375	372	372	378	377	375	375	372	375	372	24	40	39	40	22	26	29
SRR6957985	384	368	367	382	368	368	368	378	383	381	370	383	377	385	380	414	377	379	381	376	376	377	376	376	376	381	380	376	379	377	382	379	379	376	376	382	381	379	379	376	379	376	9	43	42	43	3	11	14
SRR6957986	384	368	367	382	368	368	368	378	383	381	370	383	377	385	380	414	377	379	381	376	376	377	376	376	376	381	380	376	379	377	382	379	379	376	376	382	381	379	379	376	379	376	9	43	42	43	3	11	14
SRR6957987	384	368	367	382	368	368	368	378	383	381	370	383	377	385	380	414	377	379	381	376	376	377	376	376	376	381	380	376	379	377	382	379	379	376	376	382	381	379	379	376	379	376	9	43	42	43	3	11	14
SRR6957988	384	368	367	382	368	368	368	378	383	381	370	383	377	385	380	414	377	379	381	376	376	377	376	376	376	381	380	376	379	377	382	379	379	376	376	382	381	379	379	376	379	376	9	43	42	43	3	11	14
SRR6957989	385	369	368	383	369	369	369	379	384	382	371	384	378	386	381	415	378	380	382	377	377	378	377	377	377	382	381	377	380	378	383	380	380	377	377	383	382	380	380	377	380	377	10	44	43	44	2	12	15
SRR6957990	385	369	368	383	369	369	369	379	384	382	371	384	378	386	381	415	378	380	382	377	377	378	377	377	377	382	381	377	380	378	383	380	380	377	377	383	382	380	380	377	380	377	10	44	43	44	2	12	15
SRR6957991	385	369	368	383	369	369	369	379	384	382	371	384	378	386	381	415	378	380	382	377	377	378	377	377	377	382	381	377	380	378	383	380	380	377	377	383	382	380	380	377	380	377	10	44	43	44	2	12	15
SRR6957992	384	368	367	382	368	368	368	378	383	381	370	383	377	385	380	414	377	379	381	376	376	377	376	376	376	381	380	376	379	377	382	379	379	376	376	382	381	379	379	376	379	376	9	43	42	43	1	11	14
SRR6957993	383	367	366	381	367	367	367	377	382	380	369	382	376	384	379	413	376	378	380	375	375	376	375	375	375	380	379	375	378	376	381	378	378	375	375	381	380	378	378	375	378	375	8	42	41	42	2	10	13
SRR6957994	383	367	366	381	367	367	367	377	382	380	369	382	376	384	379	413	376	378	380	375	375	376	375	375	375	380	379	375	378	376	381	378	378	375	375	381	380	378	378	375	378	375	8	42	41	42	2	10	13
SRR6957995	383	367	366	381	367	367	367	377	382	380	369	382	376	384	379	413	376	378	380	375	375	376	375	375	375	380	379	375	378	376	381	378	378	375	375	381	380	378	378	375	378	375	8	42	41	42	2	10	13
SRR6957996	385	369	368	383	369	369	369	379	384	382	371	384	378	386	381	415	378	380	382	377	377	378	377	377	377	382	381	377	380	378	383	380	380	377	377	383	382	380	380	377	380	377	10	44	43	44	2	12	15
SRR6957997	383	367	366	381	367	367	367	377	382	380	369	382	376	384	379	413	376	378	380	375	375	376	375	375	375	380	379	375	378	376	381	378	378	375	375	381	380	378	378	375	378	375	8	42	41	42	2	10	13
SRR6957998	383	367	366	381	367	367	367	377	382	380	369	382	376	384	379	413	376	378	380	375	375	376	375	375	375	380	379	375	378	376	381	378	378	375	375	381	380	378	378	375	378	375	8	42	41	42	2	10	13
SRR6957999	376	360	359	374	360	360	360	370	375	373	362	375	369	377	372	406	369	371	373	368	368	369	368	368	368	373	372	368	371	369	374	371	371	368	368	374	373	371	371	368	371	368	20	36	35	36	18	22	25
SRR6958000	376	360	359	374	360	360	360	370	375	373	362	375	369	377	372	406	369	371	373	368	368	369	368	368	368	373	372	368	371	369	374	371	371	368	368	374	373	371	371	368	371	368	20	36	35	36	18	22	25
SRR6958001	377	361	360	375	361	361	361	371	376	374	363	376	370	378	373	407	370	372	374	369	369	370	369	369	369	374	373	369	372	370	375	372	372	369	369	375	374	372	372	369	372	369	21	37	36	37	19	23	26
SRR6958002	375	359	358	373	359	359	359	369	374	372	361	374	368	376	371	405	368	370	372	367	367	368	367	367	367	372	371	367	370	368	373	370	370	367	367	373	372	370	370	367	370	367	19	35	34	35	17	21	24
SRR6958003	377	361	360	375	361	361	361	371	376	374	363	376	370	378	373	407	370	372	374	369	369	370	369	369	369	374	373	369	372	370	375	372	372	369	369	375	374	372	372	369	372	369	21	37	36	37	19	23	26
SRR6958004	376	360	359	374	360	360	360	370	375	373	362	375	369	377	372	406	369	371	373	368	368	369	368	368	368	373	372	368	371	369	374	371	371	368	368	374	373	371	371	368	371	368	20	36	35	36	18	22	25
SRR6958005	376	360	359	374	360	360	360	370	375	373	362	375	369	377	372	406	369	371	373	368	368	369	368	368	368	373	372	368	371	369	374	371	371	368	368	374	373	371	371	368	371	368	20	36	35	36	18	22	25
SRR6958006	376	360	359	374	360	360	360	370	375	373	362	375	369	377	372	406	369	371	373	368	368	369	368	368	368	373	372	368	371	369	374	371	371	368	368	374	373	371	371	368	371	368	20	36	35	36	18	22	25
SRR6958007	387	371	370	385	371	371	371	381	386	384	373	386	380	388	383	417	380	382	384	379	379	380	379	379	379	384	383	379	382	380	385	382	382	379	379	385	384	382	382	379	382	379	12	46	45	46	6	14	17
SRR6958008	387	371	370	385	371	371	371	381	386	384	373	386	380	388	383	417	380	382	384	379	379	380	379	379	379	384	383	379	382	380	385	382	382	379	379	385	384	382	382	379	382	379	12	46	45	46	6	14	17
SRR6958009	385	369	368	383	369	369	369	379	384	382	371	384	378	386	381	415	378	380	382	377	377	378	377	377	377	382	381	377	380	378	383	380	380	377	377	383	382	380	380	377	380	377	10	44	43	44	4	12	15
SRR6958010	386	370	369	384	370	370	370	380	385	383	372	385	379	387	382	416	379	381	383	378	378	379	378	378	378	383	382	378	381	379	384	381	381	378	378	384	383	381	381	378	381	378	11	45	44	45	5	13	16
SRR6958011	385	369	368	383	369	369	369	379	384	382	371	384	378	386	381	415	378	380	382	377	377	378	377	377	377	382	381	377	380	378	383	380	380	377	377	383	382	380	380	377	380	377	10	44	43	44	4	12	15
SRR6958012	385	369	368	383	369	369	369	379	384	382	371	384	378	386	381	415	378	380	382	377	377	378	377	377	377	382	381	377	380	378	383	380	380	377	377	383	382	380	380	377	380	377	10	44	43	44	4	12	15
SRR6958013	385	369	368	383	369	369	369	379	384	382	371	384	378	386	381	415	378	380	382	377	377	378	377	377	377	382	381	377	380	378	383	380	380	377	377	383	382	380	380	377	380	377	10	44	43	44	6	12	15
SRR6958014	385	369	368	383	369	369	369	379	384	382	371	384	378	386	381	415	378	380	382	377	377	378	377	377	377	382	381	377	380	378	383	380	380	377	377	383	382	380	380	377	380	377	10	44	43	44	6	12	15
SRR6958015	389	373	372	387	373	373	373	383	388	386	375	388	382	390	385	419	382	384	386	381	381	382	381	381	381	386	385	381	384	382	387	384	384	381	381	387	386	384	384	381	384	381	4	48	47	48	12	6	3
SRR6958016	387	371	370	385	371	371	371	381	386	384	373	386	380	388	383	417	380	382	384	379	379	380	379	379	379	384	383	379	382	380	385	382	382	379	379	385	384	382	382	379	382	379	0	46	45	46	10	4	7
SRR6958017	400	384	383	398	384	384	384	394	399	397	386	399	393	401	396	430	393	395	397	392	392	393	392	392	392	397	396	392	395	393	398	395	395	392	392	398	397	395	395	392	395	392	45	5	0	1	43	47	50
SRR6958018	400	384	383	398	384	384	384	394	399	397	386	399	393	401	396	430	393	395	397	392	392	393	392	392	392	397	396	392	395	393	398	395	395	392	392	398	397	395	395	392	395	392	45	5	0	1	43	47	50
SRR6958019	400	384	383	398	384	384	384	394	399	397	386	399	393	401	396	430	393	395	397	392	392	393	392	392	392	397	396	392	395	393	398	395	395	392	392	398	397	395	395	392	395	392	45	5	0	1	43	47	50
SRR6958020	400	384	383	398	384	384	384	394	399	397	386	399	393	401	396	430	393	395	397	392	392	393	392	392	392	397	396	392	395	393	398	395	395	392	392	398	397	395	395	392	395	392	45	5	0	1	43	47	50
SRR6958021	400	384	383	398	384	384	384	394	399	397	386	399	393	401	396	430	393	395	397	392	392	393	392	392	392	397	396	392	395	393	398	395	395	392	392	398	397	395	395	392	395	392	45	5	0	1	43	47	50
SRR6958022	400	384	383	398	384	384	384	394	399	397	386	399	393	401	396	430	393	395	397	392	392	393	392	392	392	397	396	392	395	393	398	395	395	392	392	398	397	395	395	392	395	392	45	5	0	1	43	47	50
SRR6958023	401	385	384	399	385	385	385	395	400	398	387	400	394	402	397	429	394	396	398	393	393	394	393	393	393	398	397	393	396	394	399	396	396	393	393	399	398	396	396	393	396	393	46	6	1	2	44	48	51
SRR6958024	400	384	383	398	384	384	384	394	399	397	386	399	393	401	396	430	393	395	397	392	392	393	392	392	392	397	396	392	395	393	398	395	395	392	392	398	397	395	395	392	395	392	45	5	0	1	43	47	50
SRR6958025	402	386	385	400	386	386	386	396	401	399	388	401	395	403	398	432	395	397	399	394	394	395	394	394	394	399	398	394	397	395	400	397	397	394	394	400	399	397	397	394	397	394	47	1	6	7	45	49	52
SRR6958026	402	386	385	400	386	386	386	396	401	399	388	401	395	403	398	432	395	397	399	394	394	395	394	394	394	399	398	394	397	395	400	397	397	394	394	400	399	397	397	394	397	394	47	1	6	7	45	49	52
SRR6958027	383	367	366	381	367	367	367	377	382	380	369	382	376	384	379	413	376	378	380	375	375	376	375	375	375	380	379	375	378	376	381	378	378	375	375	381	380	378	378	375	378	375	8	42	41	42	2	10	13
SRR6958028	383	367	366	381	367	367	367	377	382	380	369	382	376	384	379	413	376	378	380	375	375	376	375	375	375	380	379	375	378	376	381	378	378	375	375	381	380	378	378	375	378	375	8	42	41	42	2	10	13
SRR6958029	383	367	366	381	367	367	367	377	382	380	369	382	376	384	379	413	376	378	380	375	375	376	375	375	375	380	379	375	378	376	381	378	378	375	375	381	380	378	378	375	378	375	8	42	41	42	2	10	13
SRR6958030	383	367	366	381	367	367	367	377	382	380	369	382	376	384	379	413	376	378	380	375	375	376	375	375	375	380	379	375	378	376	381	378	378	375	375	381	380	378	378	375	378	375	8	42	41	42	2	10	13
SRR6958031	383	367	366	381	367	367	367	377	382	380	369	382	376	384	379	413	376	378	380	375	375	376	375	375	375	380	379	375	378	376	381	378	378	375	375	381	380	378	378	375	378	375	8	42	41	42	2	10	13
SRR6958032	383	367	366	381	367	367	367	377	382	380	369	382	376	384	379	413	376	378	380	375	375	376	375	375	375	380	379	375	378	376	381	378	378	375	375	381	380	378	378	375	378	375	8	42	41	42	2	10	13
SRR6958033	383	367	366	381	367	367	367	377	382	380	369	382	376	384	379	413	376	378	380	375	375	376	375	375	375	380	379	375	378	376	381	378	378	375	375	381	380	378	378	375	378	375	8	42	41	42	2	10	13
SRR6958034	383	367	366	381	367	367	367	377	382	380	369	382	376	384	379	413	376	378	380	375	375	376	375	375	375	380	379	375	378	376	381	378	378	375	375	381	380	378	378	375	378	375	8	42	41	42	2	10	13
SRR6958035	383	367	366	381	367	367	367	377	382	380	369	382	376	384	379	413	376	378	380	375	375	376	375	375	375	380	379	375	378	376	381	378	378	375	375	381	380	378	378	375	378	375	8	42	41	42	2	10	13
SRR6958036	383	367	366	381	367	367	367	377	382	380	369	382	376	384	379	413	376	378	380	375	375	376	375	375	375	380	379	375	378	376	381	378	378	375	375	381	380	378	378	375	378	375	8	42	41	42	2	10	13
SRR6958037	388	372	371	386	372	372	372	382	387	385	374	387	381	389	384	418	381	383	385	380	380	381	380	380	380	385	384	380	383	381	386	383	383	380	380	386	385	383	383	380	383	380	3	47	46	47	11	5	4
SRR6958038	388	372	371	386	372	372	372	382	387	385	374	387	381	389	384	418	381	383	385	380	380	381	380	380	380	385	384	380	383	381	386	383	383	380	380	386	385	383	383	380	383	380	3	47	46	47	11	5	4
SRR6958039	388	372	371	386	372	372	372	382	387	385	374	387	381	389	384	418	381	383	385	380	380	381	380	380	380	385	384	380	383	381	386	383	383	380	380	386	385	383	383	380	383	380	3	47	46	47	11	5	4
SRR6958040	388	372	371	386	372	372	372	382	387	385	374	387	381	389	384	418	381	383	385	380	380	381	380	380	380	385	384	380	383	381	386	383	383	380	380	386	385	383	383	380	383	380	3	47	46	47	11	5	4
SRR6958041	387	371	370	385	371	371	371	381	386	384	373	386	380	388	383	417	380	382	384	379	379	380	379	379	379	384	383	379	382	380	385	382	382	379	379	385	384	382	382	379	382	379	12	46	45	46	8	14	17
SRR6958042	398	382	381	396	382	382	382	392	397	395	384	397	391	399	394	428	391	393	395	390	390	391	390	390	390	395	394	390	393	391	396	393	393	390	390	396	395	393	393	390	393	390	43	23	22	23	41	45	48
SRR6958043	388	372	371	386	372	372	372	382	387	385	374	387	381	389	384	418	381	383	385	380	380	381	380	380	380	385	384	380	383	381	386	383	383	380	380	386	385	383	383	380	383	380	3	47	46	47	11	5	4
SRR6958044	387	371	370	385	371	371	371	381	386	384	373	386	380	388	383	417	380	382	384	379	379	380	379	379	379	384	383	379	382	380	385	382	382	379	379	385	384	382	382	379	382	379	12	46	45	46	8	14	17
SRR6958045	402	386	385	400	386	386	386	396	401	399	388	401	395	403	398	432	395	397	399	394	394	395	394	394	394	399	398	394	397	395	400	397	397	394	394	400	399	397	397	394	397	394	47	1	6	7	45	49	52
SRR6958046	399	383	382	397	383	383	383	393	398	396	385	398	392	400	395	429	392	394	396	391	391	392	391	391	391	396	395	391	394	392	397	394	394	391	391	397	396	394	394	391	394	391	50	4	9	10	48	52	55
SRR8278028	23	7	6	21	7	7	7	17	22	20	9	22	16	24	19	53	16	18	20	15	15	16	15	15	15	20	19	15	18	16	21	18	18	15	15	21	20	18	18	15	18	15	376	390	389	390	374	378	381
SRR8662464	24	8	7	22	8	8	8	18	23	21	10	23	17	25	20	54	17	19	21	16	16	17	16	16	16	21	20	16	19	17	22	19	19	16	16	22	21	19	19	16	19	16	377	391	390	391	375	379	382
SRR8790675	24	8	7	22	8	8	8	18	23	21	10	23	17	25	20	54	17	19	21	16	16	17	16	16	16	21	20	16	19	17	22	19	19	16	16	22	21	19	19	16	19	16	377	391	390	391	375	379	382
SRR9831817	18	2	1	16	2	2	2	12	17	15	4	17	11	19	14	48	11	13	15	10	10	11	10	10	10	15	14	10	13	11	16	13	13	10	10	16	15	13	13	10	13	10	371	385	384	385	369	373	376
SRR9831818	29	13	12	3	13	13	13	9	16	12	15	14	8	18	13	59	10	0	14	9	9	10	9	9	9	2	1	9	0	10	3	0	0	9	9	3	2	0	12	9	0	9	382	396	395	396	380	384	387
SRR9831819	29	13	12	9	13	13	13	9	16	12	15	14	8	18	13	59	10	6	14	9	9	10	9	9	9	8	7	9	6	10	9	6	6	9	9	9	8	6	12	9	6	9	382	396	395	396	380	384	387
SRR9831820	32	16	15	12	16	16	16	12	19	15	18	17	11	21	16	62	13	9	17	12	12	13	12	12	12	11	10	12	9	13	12	9	9	12	12	12	11	9	15	12	9	12	385	399	398	399	383	387	390
SRR9831821	32	16	15	30	16	16	16	26	31	29	18	31	25	33	28	62	25	27	29	24	24	25	24	24	24	29	28	24	27	25	30	27	27	24	24	30	29	27	27	24	27	24	385	399	398	399	383	387	390
SRR9831822	30	14	13	2	14	14	14	10	17	13	16	15	9	19	14	60	11	1	15	10	10	11	10	10	10	3	2	10	1	11	4	1	1	10	10	4	3	1	13	10	1	10	383	397	396	397	381	385	388
SRR9831823	30	14	13	16	14	14	14	12	17	15	16	17	11	7	14	60	11	13	15	10	10	11	10	10	10	15	14	10	13	11	16	13	13	10	10	16	15	13	13	10	13	10	383	397	396	397	381	385	388
SRR9831824	29	13	12	3	13	13	13	9	16	12	15	14	8	18	13	59	10	0	14	9	9	10	9	9	9	2	1	9	0	10	3	0	0	9	9	3	2	0	12	9	0	9	382	396	395	396	380	384	387
SRR9831825	29	13	12	9	13	13	13	9	16	12	15	14	8	18	13	59	10	6	14	9	9	10	9	9	9	8	7	9	6	10	9	6	6	9	9	9	8	6	12	9	6	9	382	396	395	396	380	384	387
SRR9831826	29	13	12	9	13	13	13	9	16	12	15	14	8	18	13	59	10	6	14	9	9	10	9	9	9	8	7	9	6	10	9	6	6	9	9	9	8	6	12	9	6	9	382	396	395	396	380	384	387
SRR9831827	84	68	67	82	68	68	68	78	83	81	70	83	77	85	80	114	77	79	81	76	76	77	76	76	76	81	80	76	79	77	82	79	79	76	76	82	81	79	79	76	79	76	437	451	450	451	435	439	442
SRR9831828	30	14	13	10	14	14	14	10	17	13	16	15	9	19	14	60	11	7	15	10	10	11	10	10	10	9	8	10	7	11	10	7	7	10	10	10	9	7	13	10	7	10	383	397	396	397	381	385	388
SRR9831829	29	13	12	9	13	13	13	9	16	12	15	14	8	18	13	59	10	6	14	9	9	10	9	9	9	8	7	9	6	10	9	6	6	9	9	9	8	6	12	9	6	9	382	396	395	396	380	384	387
SRR9831830	30	14	13	10	14	14	14	10	17	13	16	15	9	19	14	60	11	7	15	10	10	11	10	10	10	9	8	10	7	11	10	7	7	10	10	10	9	7	13	10	7	10	383	397	396	397	381	385	388
SRR9831831	30	14	13	2	14	14	14	10	17	13	16	15	9	19	14	60	11	1	15	10	10	11	10	10	10	3	2	10	1	11	4	1	1	10	10	4	3	1	13	10	1	10	383	397	396	397	381	385	388
SRR9831832	28	12	11	14	12	12	12	10	15	13	14	15	9	17	12	58	3	11	9	2	2	3	2	2	2	13	12	2	11	3	14	11	11	2	2	14	13	11	5	2	11	2	381	395	394	395	379	383	386
SRR9831833	404	388	387	402	388	388	388	398	403	401	390	403	397	405	400	434	397	399	401	396	396	397	396	396	396	401	400	396	399	397	402	399	399	396	396	402	401	399	399	396	399	396	49	35	34	35	47	51	54
SRR9831834	30	14	13	10	14	14	14	10	17	13	16	15	9	19	14	60	11	7	15	10	10	11	10	10	10	9	8	10	7	11	10	7	7	10	10	10	9	7	13	10	7	10	383	397	396	397	381	385	388
SRR9831835	29	13	12	9	13	13	13	9	16	12	15	14	8	18	13	59	10	6	14	9	9	10	9	9	9	8	7	9	6	10	9	6	6	9	9	9	8	6	12	9	6	9	382	396	395	396	380	384	387
SRR9831836	23	7	6	21	7	7	7	17	22	20	9	22	16	24	19	53	16	18	20	15	15	16	15	15	15	20	19	15	18	16	21	18	18	15	15	21	20	18	18	15	18	15	376	390	389	390	374	378	381
SRR9831837	29	13	12	9	13	13	13	9	16	12	15	14	8	18	13	59	10	6	14	9	9	10	9	9	9	8	7	9	6	10	9	6	6	9	9	9	8	6	12	9	6	9	382	396	395	396	380	384	387
SRR9831838	29	13	12	15	13	13	13	11	16	14	15	16	10	18	13	59	8	12	12	7	7	8	7	7	7	14	13	7	12	8	15	12	12	7	7	15	14	12	10	7	12	7	382	396	395	396	380	384	387
SRR9831839	30	14	13	10	14	14	14	10	17	13	16	15	9	19	14	60	11	7	15	10	10	11	10	10	10	9	8	10	7	11	10	7	7	10	10	10	9	7	13	10	7	10	383	397	396	397	381	385	388
SRR9831840	82	66	65	80	66	66	66	76	81	79	68	81	75	83	78	112	75	77	79	74	74	75	74	74	74	79	78	74	77	75	80	77	77	74	74	80	79	77	77	74	77	74	435	449	448	449	433	437	440
SRR9831841	30	14	13	10	14	14	14	10	17	13	16	15	9	19	14	60	11	7	15	10	10	11	10	10	10	9	8	10	7	11	10	7	7	10	10	10	9	7	13	10	7	10	383	397	396	397	381	385	388
SRR9831842	29	13	12	9	13	13	13	9	16	12	15	14	8	18	13	59	10	6	14	9	9	10	9	9	9	8	7	9	6	10	9	6	6	9	9	9	8	6	12	9	6	9	382	396	395	396	380	384	387
SRR9831843	30	14	13	4	14	14	14	10	17	13	16	15	9	19	14	60	11	1	15	10	10	11	10	10	10	3	2	10	1	11	4	1	1	10	10	4	3	1	13	10	1	10	383	397	396	397	381	385	388
SRR9831844	87	71	70	85	71	71	71	81	86	84	73	86	80	88	83	117	80	82	84	79	79	80	79	79	79	84	83	79	82	80	85	82	82	79	79	85	84	82	82	79	82	79	440	454	453	454	438	442	445
SRR9831845	85	69	68	83	69	69	69	79	84	82	71	84	78	86	81	115	78	80	82	77	77	78	77	77	77	82	81	77	80	78	83	80	80	77	77	83	82	80	80	77	80	77	438	452	451	452	436	440	443
SRR9831846	29	13	12	9	13	13	13	9	16	12	15	14	8	18	13	59	10	6	14	9	9	10	9	9	9	8	7	9	6	10	9	6	6	9	9	9	8	6	12	9	6	9	382	396	395	396	380	384	387
SRR9831847	30	14	13	10	14	14	14	10	17	13	16	15	9	19	14	60	11	7	15	10	10	11	10	10	10	9	8	10	7	11	10	7	7	10	10	10	9	7	13	10	7	10	383	397	396	397	381	385	388
SRR9831848	30	14	13	10	14	14	14	10	17	13	16	15	9	19	14	60	11	7	15	10	10	11	10	10	10	9	8	10	7	11	10	7	7	10	10	10	9	7	13	10	7	10	383	397	396	397	381	385	388
SRR9831849	32	16	15	16	16	16	16	12	19	15	18	17	11	21	16	62	13	13	17	12	12	13	12	12	12	15	14	12	13	13	16	13	13	12	12	16	15	13	15	12	13	12	385	399	398	399	383	387	390
SRR9831850	29	13	12	9	13	13	13	9	16	12	15	14	8	18	13	59	10	6	14	9	9	10	9	9	9	8	7	9	6	10	9	6	6	9	9	9	8	6	12	9	6	9	382	396	395	396	380	384	387
SRR9831851	30	14	13	10	14	14	14	10	17	13	16	15	9	19	14	60	11	7	15	10	10	11	10	10	10	9	8	10	7	11	10	7	7	10	10	10	9	7	13	10	7	10	383	397	396	397	381	385	388
SRR9831852	30	14	13	10	14	14	14	10	17	13	16	15	9	19	14	60	11	7	15	10	10	11	10	10	10	9	8	10	7	11	10	7	7	10	10	10	9	7	13	10	7	10	383	397	396	397	381	385	388
SRR9831853	26	10	9	24	10	10	10	20	25	23	12	25	19	27	22	56	19	21	23	18	18	19	18	18	18	23	22	18	21	19	24	21	21	18	18	24	23	21	21	18	21	18	379	393	392	393	377	381	384
SRR9831854	30	14	13	10	14	14	14	10	17	13	16	15	9	19	14	60	11	7	15	10	10	11	10	10	10	9	8	10	7	11	10	7	7	10	10	10	9	7	13	10	7	10	383	397	396	397	381	385	388
SRR9831855	22	6	5	20	6	6	6	16	21	19	8	21	15	23	18	52	15	17	19	14	14	15	14	14	14	19	18	14	17	15	20	17	17	14	14	20	19	17	17	14	17	14	375	389	388	389	373	377	380
SRR9831856	29	13	12	9	13	13	13	9	16	12	15	14	8	18	13	59	10	6	14	9	9	10	9	9	9	8	7	9	6	10	9	6	6	9	9	9	8	6	12	9	6	9	382	396	395	396	380	384	387
SRR9831857	29	13	12	9	13	13	13	9	16	12	15	14	8	18	13	59	10	6	14	9	9	10	9	9	9	8	7	9	6	10	9	6	6	9	9	9	8	6	12	9	6	9	382	396	395	396	380	384	387
SRR9831858	30	14	13	10	14	14	14	10	17	13	16	15	9	19	14	60	11	7	15	10	10	11	10	10	10	9	8	10	7	11	10	7	7	10	10	10	9	7	13	10	7	10	383	397	396	397	381	385	388
SRR9831859	31	15	14	11	15	15	15	11	18	14	17	16	10	20	15	61	12	8	16	11	11	12	11	11	11	10	9	11	8	12	11	8	8	11	11	11	10	8	14	11	8	11	384	398	397	398	382	386	389
SRR9831860	84	68	67	82	68	68	68	78	83	81	70	83	77	85	80	114	77	79	81	76	76	77	76	76	76	81	80	76	79	77	82	79	79	76	76	82	81	79	79	76	79	76	437	451	450	451	435	439	442
SRR9831861	29	13	12	9	13	13	13	9	16	12	15	14	8	18	13	59	10	6	14	9	9	10	9	9	9	8	7	9	6	10	9	6	6	9	9	9	8	6	12	9	6	9	382	396	395	396	380	384	387
SRR9831862	27	11	10	13	11	11	11	9	14	12	13	14	8	16	11	57	4	10	8	3	3	4	3	3	3	12	11	3	10	4	13	10	10	3	3	13	12	10	6	3	10	3	380	394	393	394	378	382	385
SRR9831863	32	16	15	4	16	16	16	12	19	15	18	17	11	21	16	62	13	3	17	12	12	13	12	12	12	5	4	12	3	13	6	3	3	12	12	6	5	3	15	12	3	12	385	399	398	399	383	387	390
SRR9831864	29	13	12	9	13	13	13	9	16	12	15	14	8	18	13	59	10	6	14	9	9	10	9	9	9	8	7	9	6	10	9	6	6	9	9	9	8	6	12	9	6	9	382	396	395	396	380	384	387
SRR9831865	30	14	13	10	14	14	14	10	17	13	16	15	9	19	14	60	11	7	15	10	10	11	10	10	10	9	8	10	7	11	10	7	7	10	10	10	9	7	13	10	7	10	383	397	396	397	381	385	388
SRR9831866	28	12	11	14	12	12	12	10	15	13	14	15	9	17	12	58	5	11	9	4	4	5	4	4	4	13	12	4	11	5	14	11	11	4	4	14	13	11	7	4	11	4	381	395	394	395	379	383	386
SRR9831867	21	5	4	19	5	5	5	15	20	18	7	20	14	22	17	51	14	16	18	13	13	14	13	13	13	18	17	13	16	14	19	16	16	13	13	19	18	16	16	13	16	13	374	388	387	388	372	376	379
SRR9831868	24	8	7	22	8	8	8	18	23	21	10	23	17	25	20	54	17	19	21	16	16	17	16	16	16	21	20	16	19	17	22	19	19	16	16	22	21	19	19	16	19	16	377	391	390	391	375	379	382
SRR9831869	27	11	10	25	11	11	11	21	26	24	13	26	20	28	23	57	20	22	24	19	19	20	19	19	19	24	23	19	22	20	25	22	22	19	19	25	24	22	22	19	22	19	380	394	393	394	378	382	385
SRR9831870	31	15	14	3	15	15	15	11	18	14	17	16	10	20	15	61	12	2	16	11	11	12	11	11	11	4	3	11	2	12	5	2	2	11	11	5	4	2	14	11	2	11	384	398	397	398	382	386	389
SRR9831871	31	15	14	3	15	15	15	11	18	14	17	16	10	20	15	61	12	2	16	11	11	12	11	11	11	4	3	11	2	12	5	2	2	11	11	5	4	2	14	11	2	11	384	398	397	398	382	386	389
SRR9831872	27	11	10	25	11	11	11	21	26	24	13	26	20	28	23	57	20	22	24	19	19	20	19	19	19	24	23	19	22	20	25	22	22	19	19	25	24	22	22	19	22	19	380	394	393	394	378	382	385
SRR9831873	31	15	14	3	15	15	15	11	18	14	17	16	10	20	15	61	12	2	16	11	11	12	11	11	11	4	3	11	2	12	5	2	2	11	11	5	4	2	14	11	2	11	384	398	397	398	382	386	389
SRR9831874	30	14	13	10	14	14	14	10	17	13	16	15	9	19	14	60	11	7	15	10	10	11	10	10	10	9	8	10	7	11	10	7	7	10	10	10	9	7	13	10	7	10	383	397	396	397	381	385	388
SRR9831875	30	14	13	10	14	14	14	10	17	13	16	15	9	19	14	60	11	7	15	10	10	11	10	10	10	9	8	10	7	11	10	7	7	10	10	10	9	7	13	10	7	10	383	397	396	397	381	385	388
SRR9831876	30	14	13	2	14	14	14	10	17	13	16	15	9	19	14	60	11	1	15	10	10	11	10	10	10	3	2	10	1	11	4	1	1	10	10	4	3	1	13	10	1	10	383	397	396	397	381	385	388
SRR9831877	21	5	4	19	5	5	5	15	20	18	7	20	14	22	17	51	14	16	18	13	13	14	13	13	13	18	17	13	16	14	19	16	16	13	13	19	18	16	16	13	16	13	374	388	387	388	372	376	379
SRR9831878	32	16	15	4	16	16	16	12	19	15	18	17	11	21	16	62	13	3	17	12	12	13	12	12	12	5	4	12	3	13	6	3	3	12	12	6	5	3	15	12	3	12	385	399	398	399	383	387	390
SRR9831879	29	13	12	9	13	13	13	9	16	12	15	14	8	18	13	59	10	6	14	9	9	10	9	9	9	8	7	9	6	10	9	6	6	9	9	9	8	6	12	9	6	9	382	396	395	396	380	384	387
SRR9831880	29	13	12	9	13	13	13	9	16	12	15	14	8	18	13	59	10	6	14	9	9	10	9	9	9	8	7	9	6	10	9	6	6	9	9	9	8	6	12	9	6	9	382	396	395	396	380	384	387
SRR9831881	33	17	16	5	17	17	17	13	20	16	19	18	12	22	17	63	14	4	18	13	13	14	13	13	13	6	5	13	4	14	7	4	4	13	13	7	6	4	16	13	4	13	386	400	399	400	384	388	391
SRR9831882	30	14	13	10	14	14	14	10	17	13	16	15	9	19	14	60	11	7	15	10	10	11	10	10	10	9	8	10	7	11	10	7	7	10	10	10	9	7	13	10	7	10	383	397	396	397	381	385	388
SRR9831883	83	67	66	81	67	67	67	77	82	80	69	82	76	84	79	113	76	78	80	75	75	76	75	75	75	80	79	75	78	76	81	78	78	75	75	81	80	78	78	75	78	75	436	450	449	450	434	438	441
SRR9831884	33	17	16	5	17	17	17	13	20	16	19	18	12	22	17	63	14	4	18	13	13	14	13	13	13	6	5	13	4	14	7	4	4	13	13	7	6	4	16	13	4	13	386	400	399	400	384	388	391
SRR9831885	27	11	10	13	11	11	11	9	14	12	13	14	8	16	11	57	2	10	8	1	1	2	1	1	1	12	11	1	10	2	13	10	10	1	1	13	12	10	4	1	10	1	380	394	393	394	378	382	385
SRR9831886	30	14	13	4	14	14	14	10	17	13	16	15	9	19	14	60	11	1	15	10	10	11	10	10	10	3	2	10	1	11	4	1	1	10	10	4	3	1	13	10	1	10	383	397	396	397	381	385	388
SRR9831887	29	13	12	9	13	13	13	9	16	12	15	14	8	18	13	59	10	6	14	9	9	10	9	9	9	8	7	9	6	10	9	6	6	9	9	9	8	6	12	9	6	9	382	396	395	396	380	384	387
SRR9831888	25	9	8	23	9	9	9	19	24	22	11	24	18	26	21	55	18	20	22	17	17	18	17	17	17	22	21	17	20	18	23	20	20	17	17	23	22	20	20	17	20	17	378	392	391	392	376	380	383
SRR9831889	29	13	12	9	13	13	13	9	16	12	15	14	8	18	13	59	10	6	14	9	9	10	9	9	9	8	7	9	6	10	9	6	6	9	9	9	8	6	12	9	6	9	382	396	395	396	380	384	387
SRR9831890	383	367	366	381	367	367	367	377	382	380	369	382	376	384	379	413	376	378	380	375	375	376	375	375	375	380	379	375	378	376	381	378	378	375	375	381	380	378	378	375	378	375	27	43	42	43	25	29	32
SRR9831891	30	14	13	16	14	14	14	12	17	15	16	17	11	19	14	60	7	13	11	6	6	7	6	6	6	15	14	6	13	7	16	13	13	6	6	16	15	13	9	6	13	6	383	397	396	397	381	385	388
SRR9831892	78	62	61	76	62	62	62	72	77	75	64	77	71	79	74	108	71	73	75	70	70	71	70	70	70	75	74	70	73	71	76	73	73	70	70	76	75	73	73	70	73	70	431	445	444	445	429	433	436
SRR9831893	25	9	8	23	9	9	9	19	24	22	11	24	18	26	21	55	18	20	22	17	17	18	17	17	17	22	21	17	20	18	23	20	20	17	17	23	22	20	20	17	20	17	378	392	391	392	376	380	383
SRR9831894	25	9	8	23	9	9	9	19	24	22	11	24	18	26	21	55	18	20	22	17	17	18	17	17	17	22	21	17	20	18	23	20	20	17	17	23	22	20	20	17	20	17	378	392	391	392	376	380	383
SRR9831895	84	68	67	82	68	68	68	78	83	81	70	83	77	85	80	114	77	79	81	76	76	77	76	76	76	81	80	76	79	77	82	79	79	76	76	82	81	79	79	76	79	76	437	451	450	451	435	439	442
SRR9831896	84	68	67	82	68	68	68	78	83	81	70	83	77	85	80	114	77	79	81	76	76	77	76	76	76	81	80	76	79	77	82	79	79	76	76	82	81	79	79	76	79	76	437	451	450	451	435	439	442
SRR9831897	84	68	67	82	68	68	68	78	83	81	70	83	77	85	80	114	77	79	81	76	76	77	76	76	76	81	80	76	79	77	82	79	79	76	76	82	81	79	79	76	79	76	437	451	450	451	435	439	442
SRR9831898	84	68	67	82	68	68	68	78	83	81	70	83	77	85	80	114	77	79	81	76	76	77	76	76	76	81	80	76	79	77	82	79	79	76	76	82	81	79	79	76	79	76	437	451	450	451	435	439	442
SRR9831899	29	13	12	9	13	13	13	9	16	12	15	14	8	18	13	59	10	6	14	9	9	10	9	9	9	8	7	9	6	10	9	6	6	9	9	9	8	6	12	9	6	9	382	396	395	396	380	384	387
SRR9831900	29	13	12	9	13	13	13	9	16	12	15	14	8	18	13	59	10	6	14	9	9	10	9	9	9	8	7	9	6	10	9	6	6	9	9	9	8	6	12	9	6	9	382	396	395	396	380	384	387
SRR9831901	30	14	13	10	14	14	14	10	17	13	16	15	9	19	14	60	11	7	15	10	10	11	10	10	10	9	8	10	7	11	10	7	7	10	10	10	9	7	13	10	7	10	383	397	396	397	381	385	388
SRR9831902	27	11	10	25	11	11	11	21	26	24	13	26	20	28	23	57	20	22	24	19	19	20	19	19	19	24	23	19	22	20	25	22	22	19	19	25	24	22	22	19	22	19	380	394	393	394	378	382	385
SRR9831903	25	9	8	23	9	9	9	19	24	22	11	24	18	26	21	55	18	20	22	17	17	18	17	17	17	22	21	17	20	18	23	20	20	17	17	23	22	20	20	17	20	17	378	392	391	392	376	380	383
SRR9831904	83	67	66	81	67	67	67	77	82	80	69	82	76	84	79	113	76	78	80	75	75	76	75	75	75	80	79	75	78	76	81	78	78	75	75	81	80	78	78	75	78	75	436	450	449	450	434	438	441
SRR9831905	80	64	63	78	64	64	64	74	79	77	66	79	73	81	76	110	73	75	77	72	72	73	72	72	72	77	76	72	75	73	78	75	75	72	72	78	77	75	75	72	75	72	433	447	446	447	431	435	438
SRR9831906	30	14	13	10	14	14	14	10	17	13	16	15	9	19	14	60	11	7	15	10	10	11	10	10	10	9	8	10	7	11	10	7	7	10	10	10	9	7	13	10	7	10	383	397	396	397	381	385	388
SRR9831907	30	14	13	10	14	14	14	10	17	13	16	15	9	19	14	60	11	7	15	10	10	11	10	10	10	9	8	10	7	11	10	7	7	10	10	10	9	7	13	10	7	10	383	397	396	397	381	385	388
SRR9831908	30	14	13	10	14	14	14	10	17	13	16	15	9	19	14	60	11	7	15	10	10	11	10	10	10	9	8	10	7	11	10	7	7	10	10	10	9	7	13	10	7	10	383	397	396	397	381	385	388
SRR9831909	25	9	8	23	9	9	9	19	24	22	11	24	18	26	21	55	18	20	22	17	17	18	17	17	17	22	21	17	20	18	23	20	20	17	17	23	22	20	20	17	20	17	378	392	391	392	376	380	383
SRR9831910	26	10	9	12	10	10	10	8	13	11	12	13	7	15	10	56	1	9	7	0	0	1	0	0	0	11	10	0	9	1	12	9	9	0	0	12	11	9	3	0	9	0	379	393	392	393	377	381	384
SRR9831911	26	10	9	12	10	10	10	8	13	11	12	13	7	15	10	56	1	9	7	0	0	1	0	0	0	11	10	0	9	1	12	9	9	0	0	12	11	9	3	0	9	0	379	393	392	393	377	381	384
SRR9831912	26	10	9	12	10	10	10	8	13	11	12	13	7	15	10	56	1	9	7	0	0	1	0	0	0	11	10	0	9	1	12	9	9	0	0	12	11	9	3	0	9	0	379	393	392	393	377	381	384
SRR9831913	26	10	9	12	10	10	10	8	13	11	12	13	7	15	10	56	1	9	7	0	0	1	0	0	0	11	10	0	9	1	12	9	9	0	0	12	11	9	3	0	9	0	379	393	392	393	377	381	384
SRR9831914	29	13	12	9	13	13	13	9	16	12	15	14	8	18	13	59	10	6	14	9	9	10	9	9	9	8	7	9	6	10	9	6	6	9	9	9	8	6	12	9	6	9	382	396	395	396	380	384	387
SRR9831915	29	13	12	9	13	13	13	9	16	12	15	14	8	18	13	59	10	6	14	9	9	10	9	9	9	8	7	9	6	10	9	6	6	9	9	9	8	6	12	9	6	9	382	396	395	396	380	384	387
SRR9831916	19	1	2	17	1	1	1	13	18	16	5	18	12	20	15	49	12	14	16	11	11	12	11	11	11	16	15	11	14	12	17	14	14	11	11	17	16	14	14	11	14	11	372	386	385	386	370	374	377
SRR9831917	29	13	12	9	13	13	13	9	16	12	15	14	8	18	13	59	10	6	14	9	9	10	9	9	9	8	7	9	6	10	9	6	6	9	9	9	8	6	12	9	6	9	382	396	395	396	380	384	387
SRR9831918	30	14	13	2	14	14	14	10	17	13	16	15	9	19	14	60	11	1	15	10	10	11	10	10	10	3	2	10	1	11	4	1	1	10	10	4	3	1	13	10	1	10	383	397	396	397	381	385	388
SRR9831919	29	13	12	9	13	13	13	9	16	12	15	14	8	18	13	59	10	6	14	9	9	10	9	9	9	8	7	9	6	10	9	6	6	9	9	9	8	6	12	9	6	9	382	396	395	396	380	384	387
[truncated: 672 more columns]

## Sheet: B. abortus
Table S2: SNP distances of the respective isolates to each other with the entries downloaded from SRA. SNP distance table was provided by Snippy. Core alignment was built with the B. abortus strain 2308 set as reference
ID	Bru11	Bru13	Bru15	Bru19	Bru21	Bru22	Bru24	Bru26	Bru28	Bru5	Bru6	Bru7	Bru9	2308	SRR10249444	SRR10249445	SRR10249446	SRR10249447	SRR10249448	SRR10249449	SRR10249450	SRR10249451	SRR10249452	SRR10249453	SRR10249454	SRR10249455	SRR10249456	SRR10249457	SRR10249458	SRR10249459	SRR10249460	SRR10249461	SRR10249462	SRR10249463	SRR10249464	SRR10249465	SRR10249466	SRR10249467	SRR10249468	SRR10249469	SRR10249470	SRR10249471	SRR10249472	SRR10249473	SRR10249474	SRR10249475	SRR10249476	SRR10249477	SRR10249478
2308	282	258	260	257	266	258	257	279	273	282	268	262	22	0	43	43	44	44	43	44	44	46	44	44	44	43	44	44	44	53	44	43	45	43	43	43	43	43	43	43	43	43	43	43	43	43	43	44	43
Bru11	0	74	76	73	82	74	73	5	59	8	54	78	278	282	275	275	276	276	275	276	276	278	276	276	276	275	276	276	276	285	276	275	277	275	275	275	275	275	275	275	275	275	275	275	275	275	275	276	275
Bru13	74	0	20	7	16	8	5	71	65	74	60	48	254	258	251	251	252	252	251	252	252	254	252	252	252	251	252	252	252	261	252	251	253	251	251	251	251	251	251	251	251	251	251	251	251	251	251	252	251
Bru15	76	20	0	19	28	20	19	73	67	76	62	50	256	260	253	253	254	254	253	254	254	256	254	254	254	253	254	254	254	263	254	253	255	253	253	253	253	253	253	253	253	253	253	253	253	253	253	254	253
Bru19	73	7	19	0	15	5	6	70	64	73	59	47	253	257	250	250	251	251	250	251	251	253	251	251	251	250	251	251	251	260	251	250	252	250	250	250	250	250	250	250	250	250	250	250	250	250	250	251	250
Bru21	82	16	28	15	0	16	15	79	73	82	66	56	262	266	259	259	260	260	259	260	260	262	260	260	260	259	260	260	260	269	260	259	261	259	259	259	259	259	259	259	259	259	259	259	259	259	259	260	259
Bru22	74	8	20	5	16	0	7	71	65	74	60	48	254	258	251	251	252	252	251	252	252	254	252	252	252	251	252	252	252	261	252	251	253	251	251	251	251	251	251	251	251	251	251	251	251	251	251	252	251
Bru24	73	5	19	6	15	7	0	70	62	73	59	47	253	257	250	250	251	251	250	251	251	253	251	251	251	250	251	251	251	260	251	250	252	250	250	250	250	250	250	250	250	250	250	250	250	250	250	251	250
Bru26	5	71	73	70	79	71	70	0	56	5	51	75	275	279	272	272	273	273	272	273	273	275	273	273	273	272	273	273	273	282	273	272	274	272	272	272	272	272	272	272	272	272	272	272	272	272	272	273	272
Bru28	59	65	67	64	73	65	62	56	0	59	7	69	269	273	266	266	267	267	266	267	267	269	267	267	267	266	267	267	267	276	267	266	268	266	266	266	266	266	266	266	266	266	266	266	266	266	266	267	266
Bru5	8	74	76	73	82	74	73	5	59	0	54	78	278	282	275	275	276	276	275	276	276	278	276	276	276	275	276	276	276	285	276	275	277	275	275	275	275	275	275	275	275	275	275	275	275	275	275	276	275
Bru6	54	60	62	59	66	60	59	51	7	54	0	64	264	268	261	261	262	262	261	262	262	264	262	262	262	261	262	262	262	271	262	261	263	261	261	261	261	261	261	261	261	261	261	261	261	261	261	262	261
Bru7	78	48	50	47	56	48	47	75	69	78	64	0	258	262	255	255	256	256	255	256	256	258	256	256	256	255	256	256	256	265	256	255	257	255	255	255	255	255	255	255	255	255	255	255	255	255	255	256	255
Bru9	278	254	256	253	262	254	253	275	269	278	264	258	0	22	39	39	40	40	39	40	40	42	40	40	40	39	40	40	40	49	40	39	41	39	39	39	39	39	39	39	39	39	39	39	39	39	39	40	39
SRR10249444	275	251	253	250	259	251	250	272	266	275	261	255	39	43	0	0	1	1	0	1	1	3	1	1	1	0	1	1	1	44	1	0	2	0	0	0	0	0	0	0	0	0	0	0	0	0	0	1	0
SRR10249445	275	251	253	250	259	251	250	272	266	275	261	255	39	43	0	0	1	1	0	1	1	3	1	1	1	0	1	1	1	44	1	0	2	0	0	0	0	0	0	0	0	0	0	0	0	0	0	1	0
SRR10249446	276	252	254	251	260	252	251	273	267	276	262	256	40	44	1	1	0	0	1	0	0	2	2	0	0	1	0	2	0	45	0	1	1	1	1	1	1	1	1	1	1	1	1	1	1	1	1	0	1
SRR10249447	276	252	254	251	260	252	251	273	267	276	262	256	40	44	1	1	0	0	1	0	0	2	2	0	0	1	0	2	0	45	0	1	1	1	1	1	1	1	1	1	1	1	1	1	1	1	1	0	1
SRR10249448	275	251	253	250	259	251	250	272	266	275	261	255	39	43	0	0	1	1	0	1	1	3	1	1	1	0	1	1	1	44	1	0	2	0	0	0	0	0	0	0	0	0	0	0	0	0	0	1	0
SRR10249449	276	252	254	251	260	252	251	273	267	276	262	256	40	44	1	1	0	0	1	0	0	2	2	0	0	1	0	2	0	45	0	1	1	1	1	1	1	1	1	1	1	1	1	1	1	1	1	0	1
SRR10249450	276	252	254	251	260	252	251	273	267	276	262	256	40	44	1	1	0	0	1	0	0	2	2	0	0	1	0	2	0	45	0	1	1	1	1	1	1	1	1	1	1	1	1	1	1	1	1	0	1
SRR10249451	278	254	256	253	262	254	253	275	269	278	264	258	42	46	3	3	2	2	3	2	2	0	4	2	2	3	2	4	2	47	2	3	3	3	3	3	3	3	3	3	3	3	3	3	3	3	3	2	3
SRR10249452	276	252	254	251	260	252	251	273	267	276	262	256	40	44	1	1	2	2	1	2	2	4	0	2	2	1	2	2	2	45	2	1	3	1	1	1	1	1	1	1	1	1	1	1	1	1	1	2	1
SRR10249453	276	252	254	251	260	252	251	273	267	276	262	256	40	44	1	1	0	0	1	0	0	2	2	0	0	1	0	2	0	45	0	1	1	1	1	1	1	1	1	1	1	1	1	1	1	1	1	0	1
SRR10249454	276	252	254	251	260	252	251	273	267	276	262	256	40	44	1	1	0	0	1	0	0	2	2	0	0	1	0	2	0	45	0	1	1	1	1	1	1	1	1	1	1	1	1	1	1	1	1	0	1
SRR10249455	275	251	253	250	259	251	250	272	266	275	261	255	39	43	0	0	1	1	0	1	1	3	1	1	1	0	1	1	1	44	1	0	2	0	0	0	0	0	0	0	0	0	0	0	0	0	0	1	0
SRR10249456	276	252	254	251	260	252	251	273	267	276	262	256	40	44	1	1	0	0	1	0	0	2	2	0	0	1	0	2	0	45	0	1	1	1	1	1	1	1	1	1	1	1	1	1	1	1	1	0	1
SRR10249457	276	252	254	251	260	252	251	273	267	276	262	256	40	44	1	1	2	2	1	2	2	4	2	2	2	1	2	0	2	45	2	1	3	1	1	1	1	1	1	1	1	1	1	1	1	1	1	2	1
SRR10249458	276	252	254	251	260	252	251	273	267	276	262	256	40	44	1	1	0	0	1	0	0	2	2	0	0	1	0	2	0	45	0	1	1	1	1	1	1	1	1	1	1	1	1	1	1	1	1	0	1
SRR10249459	285	261	263	260	269	261	260	282	276	285	271	265	49	53	44	44	45	45	44	45	45	47	45	45	45	44	45	45	45	0	45	44	46	44	44	44	44	44	44	44	44	44	44	44	44	44	44	45	44
SRR10249460	276	252	254	251	260	252	251	273	267	276	262	256	40	44	1	1	0	0	1	0	0	2	2	0	0	1	0	2	0	45	0	1	1	1	1	1	1	1	1	1	1	1	1	1	1	1	1	0	1
SRR10249461	275	251	253	250	259	251	250	272	266	275	261	255	39	43	0	0	1	1	0	1	1	3	1	1	1	0	1	1	1	44	1	0	2	0	0	0	0	0	0	0	0	0	0	0	0	0	0	1	0
SRR10249462	277	253	255	252	261	253	252	274	268	277	263	257	41	45	2	2	1	1	2	1	1	3	3	1	1	2	1	3	1	46	1	2	0	2	2	2	2	2	2	2	2	2	2	2	2	2	2	1	2
SRR10249463	275	251	253	250	259	251	250	272	266	275	261	255	39	43	0	0	1	1	0	1	1	3	1	1	1	0	1	1	1	44	1	0	2	0	0	0	0	0	0	0	0	0	0	0	0	0	0	1	0
SRR10249464	275	251	253	250	259	251	250	272	266	275	261	255	39	43	0	0	1	1	0	1	1	3	1	1	1	0	1	1	1	44	1	0	2	0	0	0	0	0	0	0	0	0	0	0	0	0	0	1	0
SRR10249465	275	251	253	250	259	251	250	272	266	275	261	255	39	43	0	0	1	1	0	1	1	3	1	1	1	0	1	1	1	44	1	0	2	0	0	0	0	0	0	0	0	0	0	0	0	0	0	1	0
SRR10249466	275	251	253	250	259	251	250	272	266	275	261	255	39	43	0	0	1	1	0	1	1	3	1	1	1	0	1	1	1	44	1	0	2	0	0	0	0	0	0	0	0	0	0	0	0	0	0	1	0
SRR10249467	275	251	253	250	259	251	250	272	266	275	261	255	39	43	0	0	1	1	0	1	1	3	1	1	1	0	1	1	1	44	1	0	2	0	0	0	0	0	0	0	0	0	0	0	0	0	0	1	0
SRR10249468	275	251	253	250	259	251	250	272	266	275	261	255	39	43	0	0	1	1	0	1	1	3	1	1	1	0	1	1	1	44	1	0	2	0	0	0	0	0	0	0	0	0	0	0	0	0	0	1	0
SRR10249469	275	251	253	250	259	251	250	272	266	275	261	255	39	43	0	0	1	1	0	1	1	3	1	1	1	0	1	1	1	44	1	0	2	0	0	0	0	0	0	0	0	0	0	0	0	0	0	1	0
SRR10249470	275	251	253	250	259	251	250	272	266	275	261	255	39	43	0	0	1	1	0	1	1	3	1	1	1	0	1	1	1	44	1	0	2	0	0	0	0	0	0	0	0	0	0	0	0	0	0	1	0
SRR10249471	275	251	253	250	259	251	250	272	266	275	261	255	39	43	0	0	1	1	0	1	1	3	1	1	1	0	1	1	1	44	1	0	2	0	0	0	0	0	0	0	0	0	0	0	0	0	0	1	0
SRR10249472	275	251	253	250	259	251	250	272	266	275	261	255	39	43	0	0	1	1	0	1	1	3	1	1	1	0	1	1	1	44	1	0	2	0	0	0	0	0	0	0	0	0	0	0	0	0	0	1	0
SRR10249473	275	251	253	250	259	251	250	272	266	275	261	255	39	43	0	0	1	1	0	1	1	3	1	1	1	0	1	1	1	44	1	0	2	0	0	0	0	0	0	0	0	0	0	0	0	0	0	1	0
SRR10249474	275	251	253	250	259	251	250	272	266	275	261	255	39	43	0	0	1	1	0	1	1	3	1	1	1	0	1	1	1	44	1	0	2	0	0	0	0	0	0	0	0	0	0	0	0	0	0	1	0
SRR10249475	275	251	253	250	259	251	250	272	266	275	261	255	39	43	0	0	1	1	0	1	1	3	1	1	1	0	1	1	1	44	1	0	2	0	0	0	0	0	0	0	0	0	0	0	0	0	0	1	0
SRR10249476	275	251	253	250	259	251	250	272	266	275	261	255	39	43	0	0	1	1	0	1	1	3	1	1	1	0	1	1	1	44	1	0	2	0	0	0	0	0	0	0	0	0	0	0	0	0	0	1	0
SRR10249477	276	252	254	251	260	252	251	273	267	276	262	256	40	44	1	1	0	0	1	0	0	2	2	0	0	1	0	2	0	45	0	1	1	1	1	1	1	1	1	1	1	1	1	1	1	1	1	0	1
SRR10249478	275	251	253	250	259	251	250	272	266	275	261	255	39	43	0	0	1	1	0	1	1	3	1	1	1	0	1	1	1	44	1	0	2	0	0	0	0	0	0	0	0	0	0	0	0	0	0	1	0
SRR10249479	287	263	265	262	271	263	262	284	278	287	273	267	51	55	46	46	47	47	46	47	47	49	47	47	47	46	47	47	47	6	47	46	48	46	46	46	46	46	46	46	46	46	46	46	46	46	46	47	46
SRR10249480	276	252	254	251	260	252	251	273	267	276	262	256	40	44	1	1	2	2	1	2	2	4	0	2	2	1	2	2	2	45	2	1	3	1	1	1	1	1	1	1	1	1	1	1	1	1	1	2	1
SRR10249481	275	251	253	250	259	251	250	272	266	275	261	255	39	43	0	0	1	1	0	1	1	3	1	1	1	0	1	1	1	44	1	0	2	0	0	0	0	0	0	0	0	0	0	0	0	0	0	1	0
SRR10249482	276	252	254	251	260	252	251	273	267	276	262	256	40	44	1	1	2	2	1	2	2	4	0	2	2	1	2	2	2	45	2	1	3	1	1	1	1	1	1	1	1	1	1	1	1	1	1	2	1
SRR10249483	275	251	253	250	259	251	250	272	266	275	261	255	39	43	0	0	1	1	0	1	1	3	1	1	1	0	1	1	1	44	1	0	2	0	0	0	0	0	0	0	0	0	0	0	0	0	0	1	0
SRR10249484	275	251	253	250	259	251	250	272	266	275	261	255	39	43	0	0	1	1	0	1	1	3	1	1	1	0	1	1	1	44	1	0	2	0	0	0	0	0	0	0	0	0	0	0	0	0	0	1	0
SRR10249485	287	263	265	262	271	263	262	284	278	287	273	267	51	55	46	46	47	47	46	47	47	49	47	47	47	46	47	47	47	6	47	46	48	46	46	46	46	46	46	46	46	46	46	46	46	46	46	47	46
SRR10249486	275	251	253	250	259	251	250	272	266	275	261	255	39	43	0	0	1	1	0	1	1	3	1	1	1	0	1	1	1	44	1	0	2	0	0	0	0	0	0	0	0	0	0	0	0	0	0	1	0
SRR10249487	278	254	256	253	262	254	253	275	269	278	264	258	42	46	3	3	2	2	3	2	2	4	4	2	2	3	2	4	2	47	2	3	3	3	3	3	3	3	3	3	3	3	3	3	3	3	3	2	3
SRR10249488	276	252	254	251	260	252	251	273	267	276	262	256	40	44	1	1	0	0	1	0	0	2	2	0	0	1	0	2	0	45	0	1	1	1	1	1	1	1	1	1	1	1	1	1	1	1	1	0	1
SRR10249489	275	251	253	250	259	251	250	272	266	275	261	255	39	43	0	0	1	1	0	1	1	3	1	1	1	0	1	1	1	44	1	0	2	0	0	0	0	0	0	0	0	0	0	0	0	0	0	1	0
SRR10249490	275	251	253	250	259	251	250	272	266	275	261	255	39	43	0	0	1	1	0	1	1	3	1	1	1	0	1	1	1	44	1	0	2	0	0	0	0	0	0	0	0	0	0	0	0	0	0	1	0
SRR10249491	275	251	253	250	259	251	250	272	266	275	261	255	39	43	0	0	1	1	0	1	1	3	1	1	1	0	1	1	1	44	1	0	2	0	0	0	0	0	0	0	0	0	0	0	0	0	0	1	0
SRR10249492	276	252	254	251	260	252	251	273	267	276	262	256	40	44	1	1	0	0	1	0	0	2	2	0	0	1	0	2	0	45	0	1	1	1	1	1	1	1	1	1	1	1	1	1	1	1	1	0	1
SRR10249493	277	253	255	252	261	253	252	274	268	277	263	257	41	45	2	2	1	1	2	1	1	3	3	1	1	2	1	3	1	46	1	2	2	2	2	2	2	2	2	2	2	2	2	2	2	2	2	1	2
SRR10249494	276	252	254	251	260	252	251	273	267	276	262	256	40	44	1	1	2	2	1	2	2	4	2	2	2	1	2	2	2	45	2	1	3	1	1	1	1	1	1	1	1	1	1	1	1	1	1	2	1
SRR10249495	276	252	254	251	260	252	251	273	267	276	262	256	40	44	1	1	0	0	1	0	0	2	2	0	0	1	0	2	0	45	0	1	1	1	1	1	1	1	1	1	1	1	1	1	1	1	1	0	1
SRR10249496	275	251	253	250	259	251	250	272	266	275	261	255	39	43	0	0	1	1	0	1	1	3	1	1	1	0	1	1	1	44	1	0	2	0	0	0	0	0	0	0	0	0	0	0	0	0	0	1	0
SRR10249497	276	252	254	251	260	252	251	273	267	276	262	256	40	44	1	1	2	2	1	2	2	4	0	2	2	1	2	2	2	45	2	1	3	1	1	1	1	1	1	1	1	1	1	1	1	1	1	2	1
SRR10249498	275	251	253	250	259	251	250	272	266	275	261	255	39	43	0	0	1	1	0	1	1	3	1	1	1	0	1	1	1	44	1	0	2	0	0	0	0	0	0	0	0	0	0	0	0	0	0	1	0
SRR10249499	276	252	254	251	260	252	251	273	267	276	262	256	40	44	1	1	2	2	1	2	2	4	2	2	2	1	2	2	2	45	2	1	3	1	1	1	1	1	1	1	1	1	1	1	1	1	1	2	1
SRR10249500	275	251	253	250	259	251	250	272	266	275	261	255	39	43	0	0	1	1	0	1	1	3	1	1	1	0	1	1	1	44	1	0	2	0	0	0	0	0	0	0	0	0	0	0	0	0	0	1	0
SRR10249501	276	252	254	251	260	252	251	273	267	276	262	256	40	44	1	1	2	2	1	2	2	4	2	2	2	1	2	2	2	45	2	1	3	1	1	1	1	1	1	1	1	1	1	1	1	1	1	2	1
SRR10249502	275	251	253	250	259	251	250	272	266	275	261	255	39	43	0	0	1	1	0	1	1	3	1	1	1	0	1	1	1	44	1	0	2	0	0	0	0	0	0	0	0	0	0	0	0	0	0	1	0
SRR10249503	275	251	253	250	259	251	250	272	266	275	261	255	39	43	0	0	1	1	0	1	1	3	1	1	1	0	1	1	1	44	1	0	2	0	0	0	0	0	0	0	0	0	0	0	0	0	0	1	0
SRR10249504	275	251	253	250	259	251	250	272	266	275	261	255	39	43	0	0	1	1	0	1	1	3	1	1	1	0	1	1	1	44	1	0	2	0	0	0	0	0	0	0	0	0	0	0	0	0	0	1	0
SRR10249505	275	251	253	250	259	251	250	272	266	275	261	255	39	43	0	0	1	1	0	1	1	3	1	1	1	0	1	1	1	44	1	0	2	0	0	0	0	0	0	0	0	0	0	0	0	0	0	1	0
SRR10249506	275	251	253	250	259	251	250	272	266	275	261	255	39	43	0	0	1	1	0	1	1	3	1	1	1	0	1	1	1	44	1	0	2	0	0	0	0	0	0	0	0	0	0	0	0	0	0	1	0
SRR10249507	287	263	265	262	271	263	262	284	278	287	273	267	51	55	46	46	47	47	46	47	47	49	47	47	47	46	47	47	47	6	47	46	48	46	46	46	46	46	46	46	46	46	46	46	46	46	46	47	46
SRR10249508	275	251	253	250	259	251	250	272	266	275	261	255	39	43	0	0	1	1	0	1	1	3	1	1	1	0	1	1	1	44	1	0	2	0	0	0	0	0	0	0	0	0	0	0	0	0	0	1	0
SRR10249509	275	251	253	250	259	251	250	272	266	275	261	255	39	43	0	0	1	1	0	1	1	3	1	1	1	0	1	1	1	44	1	0	2	0	0	0	0	0	0	0	0	0	0	0	0	0	0	1	0
SRR10249510	275	251	253	250	259	251	250	272	266	275	261	255	39	43	0	0	1	1	0	1	1	3	1	1	1	0	1	1	1	44	1	0	2	0	0	0	0	0	0	0	0	0	0	0	0	0	0	1	0
SRR10249511	275	251	253	250	259	251	250	272	266	275	261	255	39	43	0	0	1	1	0	1	1	3	1	1	1	0	1	1	1	44	1	0	2	0	0	0	0	0	0	0	0	0	0	0	0	0	0	1	0
SRR10249512	275	251	253	250	259	251	250	272	266	275	261	255	39	43	0	0	1	1	0	1	1	3	1	1	1	0	1	1	1	44	1	0	2	0	0	0	0	0	0	0	0	0	0	0	0	0	0	1	0
SRR10249513	276	252	254	251	260	252	251	273	267	276	262	256	40	44	1	1	0	0	1	0	0	2	2	0	0	1	0	2	0	45	0	1	1	1	1	1	1	1	1	1	1	1	1	1	1	1	1	0	1
SRR10249514	275	251	253	250	259	251	250	272	266	275	261	255	39	43	0	0	1	1	0	1	1	3	1	1	1	0	1	1	1	44	1	0	2	0	0	0	0	0	0	0	0	0	0	0	0	0	0	1	0
SRR10249515	276	252	254	251	260	252	251	273	267	276	262	256	40	44	1	1	0	0	1	0	0	2	2	0	0	1	0	2	0	45	0	1	1	1	1	1	1	1	1	1	1	1	1	1	1	1	1	0	1
SRR10249516	276	252	254	251	260	252	251	273	267	276	262	256	40	44	1	1	2	2	1	2	2	4	2	2	2	1	2	2	2	45	2	1	3	1	1	1	1	1	1	1	1	1	1	1	1	1	1	2	1
SRR10249517	275	251	253	250	259	251	250	272	266	275	261	255	39	43	0	0	1	1	0	1	1	3	1	1	1	0	1	1	1	44	1	0	2	0	0	0	0	0	0	0	0	0	0	0	0	0	0	1	0
SRR10249518	276	252	254	251	260	252	251	273	267	276	262	256	40	44	1	1	0	0	1	0	0	2	2	0	0	1	0	2	0	45	0	1	1	1	1	1	1	1	1	1	1	1	1	1	1	1	1	0	1
SRR10249519	276	252	254	251	260	252	251	273	267	276	262	256	40	44	1	1	2	2	1	2	2	4	2	2	2	1	2	0	2	45	2	1	3	1	1	1	1	1	1	1	1	1	1	1	1	1	1	2	1
SRR12368029	275	251	253	250	259	251	250	272	266	275	261	255	39	43	10	10	11	11	10	11	11	13	11	11	11	10	11	11	11	44	11	10	12	10	10	10	10	10	10	10	10	10	10	10	10	10	10	11	10
SRR12368032	275	251	253	250	259	251	250	272	266	275	261	255	39	43	10	10	11	11	10	11	11	13	11	11	11	10	11	11	11	44	11	10	12	10	10	10	10	10	10	10	10	10	10	10	10	10	10	11	10
SRR12368034	276	252	254	251	260	252	251	273	267	276	262	256	40	44	11	11	12	12	11	12	12	14	12	12	12	11	12	12	12	45	12	11	13	11	11	11	11	11	11	11	11	11	11	11	11	11	11	12	11
SRR12368035	275	251	253	250	259	251	250	272	266	275	261	255	39	43	10	10	11	11	10	11	11	13	11	11	11	10	11	11	11	44	11	10	12	10	10	10	10	10	10	10	10	10	10	10	10	10	10	11	10
SRR12368036	275	251	253	250	259	251	250	272	266	275	261	255	39	43	10	10	11	11	10	11	11	13	11	11	11	10	11	11	11	44	11	10	12	10	10	10	10	10	10	10	10	10	10	10	10	10	10	11	10
SRR12368047	275	251	253	250	259	251	250	272	266	275	261	255	39	43	10	10	11	11	10	11	11	13	11	11	11	10	11	11	11	44	11	10	12	10	10	10	10	10	10	10	10	10	10	10	10	10	10	11	10
SRR12368049	275	251	253	250	259	251	250	272	266	275	261	255	39	43	10	10	11	11	10	11	11	13	11	11	11	10	11	11	11	44	11	10	12	10	10	10	10	10	10	10	10	10	10	10	10	10	10	11	10
SRR12368050	275	251	253	250	259	251	250	272	266	275	261	255	39	43	10	10	11	11	10	11	11	13	11	11	11	10	11	11	11	44	11	10	12	10	10	10	10	10	10	10	10	10	10	10	10	10	10	11	10
SRR1371300	278	254	256	253	262	254	253	275	269	278	264	258	38	42	39	39	40	40	39	40	40	42	40	40	40	39	40	40	40	49	40	39	41	39	39	39	39	39	39	39	39	39	39	39	39	39	39	40	39
SRR1371301	278	254	256	253	262	254	253	275	269	278	264	258	38	42	39	39	40	40	39	40	40	42	40	40	40	39	40	40	40	49	40	39	41	39	39	39	39	39	39	39	39	39	39	39	39	39	39	40	39
SRR1371302	281	257	259	256	265	257	256	278	272	281	267	261	41	45	42	42	43	43	42	43	43	45	43	43	43	42	43	43	43	52	43	42	44	42	42	42	42	42	42	42	42	42	42	42	42	42	42	43	42
SRR1371303	278	254	256	253	262	254	253	275	269	278	264	258	38	42	39	39	40	40	39	40	40	42	40	40	40	39	40	40	40	49	40	39	41	39	39	39	39	39	39	39	39	39	39	39	39	39	39	40	39
SRR1371304	277	253	255	252	261	253	252	274	268	277	263	257	17	21	38	38	39	39	38	39	39	41	39	39	39	38	39	39	39	48	39	38	40	38	38	38	38	38	38	38	38	38	38	38	38	38	38	39	38
SRR1371305	278	254	256	253	262	254	253	275	269	278	264	258	42	46	23	23	24	24	23	24	24	26	24	24	24	23	24	24	24	47	24	23	25	23	23	23	23	23	23	23	23	23	23	23	23	23	23	24	23
SRR1371306	278	254	256	253	262	254	253	275	269	278	264	258	38	42	39	39	40	40	39	40	40	42	40	40	40	39	40	40	40	49	40	39	41	39	39	39	39	39	39	39	39	39	39	39	39	39	39	40	39
SRR1371307	270	246	248	245	254	246	245	267	261	270	256	250	34	38	19	19	20	20	19	20	20	22	20	20	20	19	20	20	20	39	20	19	21	19	19	19	19	19	19	19	19	19	19	19	19	19	19	20	19
SRR1371308	287	263	265	262	271	263	262	284	278	287	273	267	51	55	32	32	33	33	32	33	33	35	33	33	33	32	33	33	33	56	33	32	34	32	32	32	32	32	32	32	32	32	32	32	32	32	32	33	32
SRR1371309	285	261	263	260	269	261	260	282	276	285	271	265	49	53	30	30	31	31	30	31	31	33	31	31	31	30	31	31	31	54	31	30	32	30	30	30	30	30	30	30	30	30	30	30	30	30	30	31	30
SRR1371310	280	256	258	255	264	256	255	277	271	280	266	260	44	48	25	25	26	26	25	26	26	28	26	26	26	25	26	26	26	49	26	25	27	25	25	25	25	25	25	25	25	25	25	25	25	25	25	26	25
SRR1371311	280	256	258	255	264	256	255	277	271	280	266	260	40	44	41	41	42	42	41	42	42	44	42	42	42	41	42	42	42	51	42	41	43	41	41	41	41	41	41	41	41	41	41	41	41	41	41	42	41
SRR1371312	291	267	269	266	273	267	266	288	282	291	275	271	51	55	52	52	53	53	52	53	53	55	53	53	53	52	53	53	53	62	53	52	54	52	52	52	52	52	52	52	52	52	52	52	52	52	52	53	52
SRR1371313	276	252	254	251	260	252	251	273	267	276	262	256	40	44	21	21	22	22	21	22	22	24	22	22	22	21	22	22	22	45	22	21	23	21	21	21	21	21	21	21	21	21	21	21	21	21	21	22	21
SRR1371314	275	251	253	250	259	251	250	272	266	275	261	255	39	43	20	20	21	21	20	21	21	23	21	21	21	20	21	21	21	44	21	20	22	20	20	20	20	20	20	20	20	20	20	20	20	20	20	21	20
SRR1371315	288	264	266	263	270	264	263	285	279	288	272	268	48	52	49	49	50	50	49	50	50	52	50	50	50	49	50	50	50	59	50	49	51	49	49	49	49	49	49	49	49	49	49	49	49	49	49	50	49
SRR1371316	288	264	266	263	270	264	263	285	279	288	272	268	48	52	49	49	50	50	49	50	50	52	50	50	50	49	50	50	50	59	50	49	51	49	49	49	49	49	49	49	49	49	49	49	49	49	49	50	49
SRR1371317	280	256	258	255	264	256	255	277	271	280	266	260	44	48	25	25	26	26	25	26	26	28	26	26	26	25	26	26	26	49	26	25	27	25	25	25	25	25	25	25	25	25	25	25	25	25	25	26	25
SRR1371318	271	247	249	246	255	247	246	268	262	271	257	251	35	39	20	20	21	21	20	21	21	23	21	21	21	20	21	21	21	40	21	20	22	20	20	20	20	20	20	20	20	20	20	20	20	20	20	21	20
SRR1371319	269	245	247	244	253	245	244	266	260	269	255	249	33	37	18	18	19	19	18	19	19	21	19	19	19	18	19	19	19	38	19	18	20	18	18	18	18	18	18	18	18	18	18	18	18	18	18	19	18
SRR1371320	289	265	267	264	271	265	264	286	280	289	273	269	49	53	50	50	51	51	50	51	51	53	51	51	51	50	51	51	51	60	51	50	52	50	50	50	50	50	50	50	50	50	50	50	50	50	50	51	50
SRR1371321	280	256	258	255	264	256	255	277	271	280	266	260	44	48	25	25	26	26	25	26	26	28	26	26	26	25	26	26	26	49	26	25	27	25	25	25	25	25	25	25	25	25	25	25	25	25	25	26	25
SRR1371322	279	255	257	254	263	255	254	276	270	279	265	259	43	47	24	24	25	25	24	25	25	27	25	25	25	24	25	25	25	48	25	24	26	24	24	24	24	24	24	24	24	24	24	24	24	24	24	25	24
SRR1371323	281	257	259	256	265	257	256	278	272	281	267	261	45	49	26	26	27	27	26	27	27	29	27	27	27	26	27	27	27	50	27	26	28	26	26	26	26	26	26	26	26	26	26	26	26	26	26	27	26
SRR1371324	281	257	259	256	265	257	256	278	272	281	267	261	45	49	26	26	27	27	26	27	27	29	27	27	27	26	27	27	27	50	27	26	28	26	26	26	26	26	26	26	26	26	26	26	26	26	26	27	26
SRR1371325	281	257	259	256	265	257	256	278	272	281	267	261	45	49	26	26	27	27	26	27	27	29	27	27	27	26	27	27	27	50	27	26	28	26	26	26	26	26	26	26	26	26	26	26	26	26	26	27	26
SRR1371326	284	260	262	259	268	260	259	281	275	284	270	264	48	52	29	29	30	30	29	30	30	32	30	30	30	29	30	30	30	53	30	29	31	29	29	29	29	29	29	29	29	29	29	29	29	29	29	30	29
SRR1371327	279	255	257	254	263	255	254	276	270	279	265	259	19	23	40	40	41	41	40	41	41	43	41	41	41	40	41	41	41	50	41	40	42	40	40	40	40	40	40	40	40	40	40	40	40	40	40	41	40
SRR1371328	282	258	260	257	266	258	257	279	273	282	268	262	46	50	27	27	28	28	27	28	28	30	28	28	28	27	28	28	28	51	28	27	29	27	27	27	27	27	27	27	27	27	27	27	27	27	27	28	27
SRR1371329	282	258	260	257	266	258	257	279	273	282	268	262	46	50	27	27	28	28	27	28	28	30	28	28	28	27	28	28	28	51	28	27	29	27	27	27	27	27	27	27	27	27	27	27	27	27	27	28	27
SRR1371330	282	258	260	257	266	258	257	279	273	282	268	262	46	50	27	27	28	28	27	28	28	30	28	28	28	27	28	28	28	51	28	27	29	27	27	27	27	27	27	27	27	27	27	27	27	27	27	28	27
SRR1371331	269	245	247	244	253	245	244	266	260	269	255	249	33	37	18	18	19	19	18	19	19	21	19	19	19	18	19	19	19	38	19	18	20	18	18	18	18	18	18	18	18	18	18	18	18	18	18	19	18
SRR1371332	283	259	261	258	267	259	258	280	274	283	269	263	47	51	28	28	29	29	28	29	29	31	29	29	29	28	29	29	29	52	29	28	30	28	28	28	28	28	28	28	28	28	28	28	28	28	28	29	28
SRR1371333	283	259	261	258	267	259	258	280	274	283	269	263	47	51	28	28	29	29	28	29	29	31	29	29	29	28	29	29	29	52	29	28	30	28	28	28	28	28	28	28	28	28	28	28	28	28	28	29	28
SRR1371334	277	253	255	252	261	253	252	274	268	277	263	257	41	45	22	22	23	23	22	23	23	25	23	23	23	22	23	23	23	46	23	22	24	22	22	22	22	22	22	22	22	22	22	22	22	22	22	23	22
SRR1371335	285	261	263	260	269	261	260	282	276	285	271	265	49	53	30	30	31	31	30	31	31	33	31	31	31	30	31	31	31	54	31	30	32	30	30	30	30	30	30	30	30	30	30	30	30	30	30	31	30
SRR1371336	284	260	262	259	268	260	259	281	275	284	270	264	48	52	29	29	30	30	29	30	30	32	30	30	30	29	30	30	30	53	30	29	31	29	29	29	29	29	29	29	29	29	29	29	29	29	29	30	29
SRR1371337	284	260	262	259	268	260	259	281	275	284	270	264	48	52	29	29	30	30	29	30	30	32	30	30	30	29	30	30	30	53	30	29	31	29	29	29	29	29	29	29	29	29	29	29	29	29	29	30	29
SRR1371338	284	260	262	259	268	260	259	281	275	284	270	264	48	52	29	29	30	30	29	30	30	32	30	30	30	29	30	30	30	53	30	29	31	29	29	29	29	29	29	29	29	29	29	29	29	29	29	30	29
SRR1371339	284	260	262	259	268	260	259	281	275	284	270	264	48	52	29	29	30	30	29	30	30	32	30	30	30	29	30	30	30	53	30	29	31	29	29	29	29	29	29	29	29	29	29	29	29	29	29	30	29
SRR1371340	284	260	262	259	268	260	259	281	275	284	270	264	48	52	29	29	30	30	29	30	30	32	30	30	30	29	30	30	30	53	30	29	31	29	29	29	29	29	29	29	29	29	29	29	29	29	29	30	29
SRR1371341	284	260	262	259	268	260	259	281	275	284	270	264	48	52	29	29	30	30	29	30	30	32	30	30	30	29	30	30	30	53	30	29	31	29	29	29	29	29	29	29	29	29	29	29	29	29	29	30	29
SRR1371342	284	260	262	259	268	260	259	281	275	284	270	264	48	52	29	29	30	30	29	30	30	32	30	30	30	29	30	30	30	53	30	29	31	29	29	29	29	29	29	29	29	29	29	29	29	29	29	30	29
SRR1371343	284	260	262	259	268	260	259	281	275	284	270	264	48	52	29	29	30	30	29	30	30	32	30	30	30	29	30	30	30	53	30	29	31	29	29	29	29	29	29	29	29	29	29	29	29	29	29	30	29
SRR1371344	284	260	262	259	268	260	259	281	275	284	270	264	48	52	29	29	30	30	29	30	30	32	30	30	30	29	30	30	30	53	30	29	31	29	29	29	29	29	29	29	29	29	29	29	29	29	29	30	29
SRR1371345	285	261	263	260	269	261	260	282	276	285	271	265	49	53	30	30	31	31	30	31	31	33	31	31	31	30	31	31	31	54	31	30	32	30	30	30	30	30	30	30	30	30	30	30	30	30	30	31	30
SRR1371346	284	260	262	259	268	260	259	281	275	284	270	264	48	52	29	29	30	30	29	30	30	32	30	30	30	29	30	30	30	53	30	29	31	29	29	29	29	29	29	29	29	29	29	29	29	29	29	30	29
SRR1371347	284	260	262	259	268	260	259	281	275	284	270	264	48	52	29	29	30	30	29	30	30	32	30	30	30	29	30	30	30	53	30	29	31	29	29	29	29	29	29	29	29	29	29	29	29	29	29	30	29
SRR1371348	284	260	262	259	268	260	259	281	275	284	270	264	48	52	29	29	30	30	29	30	30	32	30	30	30	29	30	30	30	53	30	29	31	29	29	29	29	29	29	29	29	29	29	29	29	29	29	30	29
SRR1371349	284	260	262	259	268	260	259	281	275	284	270	264	48	52	29	29	30	30	29	30	30	32	30	30	30	29	30	30	30	53	30	29	31	29	29	29	29	29	29	29	29	29	29	29	29	29	29	30	29
SRR1371350	284	260	262	259	268	260	259	281	275	284	270	264	48	52	29	29	30	30	29	30	30	32	30	30	30	29	30	30	30	53	30	29	31	29	29	29	29	29	29	29	29	29	29	29	29	29	29	30	29
SRR1371351	284	260	262	259	268	260	259	281	275	284	270	264	48	52	29	29	30	30	29	30	30	32	30	30	30	29	30	30	30	53	30	29	31	29	29	29	29	29	29	29	29	29	29	29	29	29	29	30	29
SRR1371352	284	260	262	259	268	260	259	281	275	284	270	264	48	52	29	29	30	30	29	30	30	32	30	30	30	29	30	30	30	53	30	29	31	29	29	29	29	29	29	29	29	29	29	29	29	29	29	30	29
SRR1371353	284	260	262	259	268	260	259	281	275	284	270	264	48	52	29	29	30	30	29	30	30	32	30	30	30	29	30	30	30	53	30	29	31	29	29	29	29	29	29	29	29	29	29	29	29	29	29	30	29
SRR1371354	284	260	262	259	268	260	259	281	275	284	270	264	48	52	29	29	30	30	29	30	30	32	30	30	30	29	30	30	30	53	30	29	31	29	29	29	29	29	29	29	29	29	29	29	29	29	29	30	29
SRR1371355	284	260	262	259	268	260	259	281	275	284	270	264	48	52	29	29	30	30	29	30	30	32	30	30	30	29	30	30	30	53	30	29	31	29	29	29	29	29	29	29	29	29	29	29	29	29	29	30	29
SRR1371356	284	260	262	259	268	260	259	281	275	284	270	264	48	52	29	29	30	30	29	30	30	32	30	30	30	29	30	30	30	53	30	29	31	29	29	29	29	29	29	29	29	29	29	29	29	29	29	30	29
SRR1371357	291	267	269	266	273	267	266	288	282	291	275	271	51	55	52	52	53	53	52	53	53	55	53	53	53	52	53	53	53	62	53	52	54	52	52	52	52	52	52	52	52	52	52	52	52	52	52	53	52
SRR1371358	284	260	262	259	268	260	259	281	275	284	270	264	48	52	29	29	30	30	29	30	30	32	30	30	30	29	30	30	30	53	30	29	31	29	29	29	29	29	29	29	29	29	29	29	29	29	29	30	29
SRR1371359	284	260	262	259	268	260	259	281	275	284	270	264	48	52	29	29	30	30	29	30	30	32	30	30	30	29	30	30	30	53	30	29	31	29	29	29	29	29	29	29	29	29	29	29	29	29	29	30	29
SRR1371360	283	259	261	258	267	259	258	280	274	283	269	263	47	51	28	28	29	29	28	29	29	31	29	29	29	28	29	29	29	52	29	28	30	28	28	28	28	28	28	28	28	28	28	28	28	28	28	29	28
SRR1371361	269	245	247	244	253	245	244	266	260	269	255	249	33	37	18	18	19	19	18	19	19	21	19	19	19	18	19	19	19	38	19	18	20	18	18	18	18	18	18	18	18	18	18	18	18	18	18	19	18
SRR1371362	278	254	256	253	262	254	253	275	269	278	264	258	18	4	39	39	40	40	39	40	40	42	40	40	40	39	40	40	40	49	40	39	41	39	39	39	39	39	39	39	39	39	39	39	39	39	39	40	39
SRR1371363	278	254	256	253	262	254	253	275	269	278	264	258	18	4	39	39	40	40	39	40	40	42	40	40	40	39	40	40	40	49	40	39	41	39	39	39	39	39	39	39	39	39	39	39	39	39	39	40	39
SRR1371364	280	256	258	255	264	256	255	277	271	280	266	260	44	48	25	25	26	26	25	26	26	28	26	26	26	25	26	26	26	49	26	25	27	25	25	25	25	25	25	25	25	25	25	25	25	25	25	26	25
SRR1371365	280	256	258	255	264	256	255	277	271	280	266	260	44	48	25	25	26	26	25	26	26	28	26	26	26	25	26	26	26	49	26	25	27	25	25	25	25	25	25	25	25	25	25	25	25	25	25	26	25
SRR1371366	274	250	252	249	258	250	249	271	265	274	260	254	14	18	35	35	36	36	35	36	36	38	36	36	36	35	36	36	36	45	36	35	37	35	35	35	35	35	35	35	35	35	35	35	35	35	35	36	35
SRR1371367	281	257	259	256	265	257	256	278	272	281	267	261	45	49	26	26	27	27	26	27	27	29	27	27	27	26	27	27	27	50	27	26	28	26	26	26	26	26	26	26	26	26	26	26	26	26	26	27	26
SRR1371368	276	252	254	251	260	252	251	273	267	276	262	256	40	44	21	21	22	22	21	22	22	24	22	22	22	21	22	22	22	45	22	21	23	21	21	21	21	21	21	21	21	21	21	21	21	21	21	22	21
SRR1371370	280	256	258	255	264	256	255	277	271	280	266	260	44	48	25	25	26	26	25	26	26	28	26	26	26	25	26	26	26	49	26	25	27	25	25	25	25	25	25	25	25	25	25	25	25	25	25	26	25
SRR1371371	281	257	259	256	263	257	256	278	272	281	265	261	55	59	52	52	53	53	52	53	53	55	53	53	53	52	53	53	53	62	53	52	54	52	52	52	52	52	52	52	52	52	52	52	52	52	52	53	52
SRR1371372	278	254	256	253	262	254	253	275	269	278	264	258	42	46	23	23	24	24	23	24	24	26	24	24	24	23	24	24	24	47	24	23	25	23	23	23	23	23	23	23	23	23	23	23	23	23	23	24	23
SRR1371373	280	256	258	255	264	256	255	277	271	280	266	260	44	48	25	25	26	26	25	26	26	28	26	26	26	25	26	26	26	49	26	25	27	25	25	25	25	25	25	25	25	25	25	25	25	25	25	26	25
SRR1371374	277	253	255	252	261	253	252	274	268	277	263	257	17	21	38	38	39	39	38	39	39	41	39	39	39	38	39	39	39	48	39	38	40	38	38	38	38	38	38	38	38	38	38	38	38	38	38	39	38
SRR1371375	279	255	257	254	263	255	254	276	270	279	265	259	39	43	40	40	41	41	40	41	41	43	41	41	41	40	41	41	41	50	41	40	42	40	40	40	40	40	40	40	40	40	40	40	40	40	40	41	40
SRR1371376	278	254	256	253	262	254	253	275	269	278	264	258	42	46	23	23	24	24	23	24	24	26	24	24	24	23	24	24	24	47	24	23	25	23	23	23	23	23	23	23	23	23	23	23	23	23	23	24	23
SRR1371377	278	254	256	253	262	254	253	275	269	278	264	258	38	42	39	39	40	40	39	40	40	42	40	40	40	39	40	40	40	49	40	39	41	39	39	39	39	39	39	39	39	39	39	39	39	39	39	40	39
SRR1371378	267	243	245	242	251	243	242	264	258	267	253	247	31	35	24	24	25	25	24	25	25	27	25	25	25	24	25	25	25	36	25	24	26	24	24	24	24	24	24	24	24	24	24	24	24	24	24	25	24
SRR1371379	278	254	256	253	262	254	253	275	269	278	264	258	0	22	39	39	40	40	39	40	40	42	40	40	40	39	40	40	40	49	40	39	41	39	39	39	39	39	39	39	39	39	39	39	39	39	39	40	39
SRR1371380	282	258	260	257	264	258	257	279	273	282	266	262	56	60	53	53	54	54	53	54	54	56	54	54	54	53	54	54	54	63	54	53	55	53	53	53	53	53	53	53	53	53	53	53	53	53	53	54	53
SRR1371381	279	255	257	254	263	255	254	276	270	279	265	259	39	43	40	40	41	41	40	41	41	43	41	41	41	40	41	41	41	50	41	40	42	40	40	40	40	40	40	40	40	40	40	40	40	40	40	41	40
SRR1371382	275	251	253	250	259	251	250	272	266	275	261	255	39	43	20	20	21	21	20	21	21	23	21	21	21	20	21	21	21	44	21	20	22	20	20	20	20	20	20	20	20	20	20	20	20	20	20	21	20
SRR1371383	271	247	249	246	255	247	246	268	262	271	257	251	35	39	20	20	21	21	20	21	21	23	21	21	21	20	21	21	21	40	21	20	22	20	20	20	20	20	20	20	20	20	20	20	20	20	20	21	20
SRR1371385	276	252	254	251	260	252	251	273	267	276	262	256	16	20	37	37	38	38	37	38	38	40	38	38	38	37	38	38	38	47	38	37	39	37	37	37	37	37	37	37	37	37	37	37	37	37	37	38	37
SRR1371386	274	250	252	249	258	250	249	271	265	274	260	254	38	42	19	19	20	20	19	20	20	22	20	20	20	19	20	20	20	43	20	19	21	19	19	19	19	19	19	19	19	19	19	19	19	19	19	20	19
SRR1371387	273	249	251	248	257	249	248	270	264	273	259	253	37	41	22	22	23	23	22	23	23	25	23	23	23	22	23	23	23	42	23	22	24	22	22	22	22	22	22	22	22	22	22	22	22	22	22	23	22
SRR1371388	268	244	246	243	252	244	243	265	259	268	254	248	32	36	25	25	26	26	25	26	26	28	26	26	26	25	26	26	26	37	26	25	27	25	25	25	25	25	25	25	25	25	25	25	25	25	25	26	25
SRR3096322	271	247	249	246	255	247	246	268	262	271	257	251	35	39	20	20	21	21	20	21	21	23	21	21	21	20	21	21	21	40	21	20	22	20	20	20	20	20	20	20	20	20	20	20	20	20	20	21	20
SRR3096323	271	247	249	246	255	247	246	268	262	271	257	251	35	39	20	20	21	21	20	21	21	23	21	21	21	20	21	21	21	40	21	20	22	20	20	20	20	20	20	20	20	20	20	20	20	20	20	21	20
SRR3096324	270	246	248	245	254	246	245	267	261	270	256	250	34	38	19	19	20	20	19	20	20	22	20	20	20	19	20	20	20	39	20	19	21	19	19	19	19	19	19	19	19	19	19	19	19	19	19	20	19
SRR3096325	270	246	248	245	254	246	245	267	261	270	256	250	34	38	19	19	20	20	19	20	20	22	20	20	20	19	20	20	20	39	20	19	21	19	19	19	19	19	19	19	19	19	19	19	19	19	19	20	19
SRR3096326	271	247	249	246	255	247	246	268	262	271	257	251	35	39	20	20	21	21	20	21	21	23	21	21	21	20	21	21	21	40	21	20	22	20	20	20	20	20	20	20	20	20	20	20	20	20	20	21	20
SRR3096327	270	246	248	245	254	246	245	267	261	270	256	250	34	38	19	19	20	20	19	20	20	22	20	20	20	19	20	20	20	39	20	19	21	19	19	19	19	19	19	19	19	19	19	19	19	19	19	20	19
SRR3096328	271	247	249	246	255	247	246	268	262	271	257	251	35	39	20	20	21	21	20	21	21	23	21	21	21	20	21	21	21	40	21	20	22	20	20	20	20	20	20	20	20	20	20	20	20	20	20	21	20
SRR3096329	271	247	249	246	255	247	246	268	262	271	257	251	35	39	20	20	21	21	20	21	21	23	21	21	21	20	21	21	21	40	21	20	22	20	20	20	20	20	20	20	20	20	20	20	20	20	20	21	20
SRR3096330	290	266	268	265	272	266	265	287	281	290	274	270	50	54	51	51	52	52	51	52	52	54	52	52	52	51	52	52	52	61	52	51	53	51	51	51	51	51	51	51	51	51	51	51	51	51	51	52	51
SRR3096331	291	267	269	266	273	267	266	288	282	291	275	271	51	55	52	52	53	53	52	53	53	55	53	53	53	52	53	53	53	62	53	52	54	52	52	52	52	52	52	52	52	52	52	52	52	52	52	53	52
SRR3096332	270	246	248	245	254	246	245	267	261	270	256	250	34	38	19	19	20	20	19	20	20	22	20	20	20	19	20	20	20	39	20	19	21	19	19	19	19	19	19	19	19	19	19	19	19	19	19	20	19
SRR3096333	271	247	249	246	255	247	246	268	262	271	257	251	35	39	20	20	21	21	20	21	21	23	21	21	21	20	21	21	21	40	21	20	22	20	20	20	20	20	20	20	20	20	20	20	20	20	20	21	20
SRR3096334	285	261	263	260	269	261	260	282	276	285	271	265	49	53	30	30	31	31	30	31	31	33	31	31	31	30	31	31	31	54	31	30	32	30	30	30	30	30	30	30	30	30	30	30	30	30	30	31	30
SRR3096335	285	261	263	260	269	261	260	282	276	285	271	265	49	53	30	30	31	31	30	31	31	33	31	31	31	30	31	31	31	54	31	30	32	30	30	30	30	30	30	30	30	30	30	30	30	30	30	31	30
SRR3096336	285	261	263	260	269	261	260	282	276	285	271	265	49	53	30	30	31	31	30	31	31	33	31	31	31	30	31	31	31	54	31	30	32	30	30	30	30	30	30	30	30	30	30	30	30	30	30	31	30
SRR3096337	285	261	263	260	269	261	260	282	276	285	271	265	49	53	30	30	31	31	30	31	31	33	31	31	31	30	31	31	31	54	31	30	32	30	30	30	30	30	30	30	30	30	30	30	30	30	30	31	30
SRR3096338	285	261	263	260	269	261	260	282	276	285	271	265	49	53	30	30	31	31	30	31	31	33	31	31	31	30	31	31	31	54	31	30	32	30	30	30	30	30	30	30	30	30	30	30	30	30	30	31	30
SRR3096339	285	261	263	260	269	261	260	282	276	285	271	265	49	53	30	30	31	31	30	31	31	33	31	31	31	30	31	31	31	54	31	30	32	30	30	30	30	30	30	30	30	30	30	30	30	30	30	31	30
SRR3096340	285	261	263	260	269	261	260	282	276	285	271	265	49	53	30	30	31	31	30	31	31	33	31	31	31	30	31	31	31	54	31	30	32	30	30	30	30	30	30	30	30	30	30	30	30	30	30	31	30
SRR3096341	290	266	268	265	272	266	265	287	281	290	274	270	50	54	51	51	52	52	51	52	52	54	52	52	52	51	52	52	52	61	52	51	53	51	51	51	51	51	51	51	51	51	51	51	51	51	51	52	51
SRR3096342	279	255	257	254	263	255	254	276	270	279	265	259	19	5	40	40	41	41	40	41	41	43	41	41	41	40	41	41	41	50	41	40	42	40	40	40	40	40	40	40	40	40	40	40	40	40	40	41	40
SRR3096343	273	249	251	248	257	249	248	270	264	273	259	253	37	41	22	22	23	23	22	23	23	25	23	23	23	22	23	23	23	42	23	22	24	22	22	22	22	22	22	22	22	22	22	22	22	22	22	23	22
SRR3096344	270	246	248	245	254	246	245	267	261	270	256	250	34	38	19	19	20	20	19	20	20	22	20	20	20	19	20	20	20	39	20	19	21	19	19	19	19	19	19	19	19	19	19	19	19	19	19	20	19
SRR3096345	280	256	258	255	264	256	255	277	271	280	266	260	44	48	25	25	26	26	25	26	26	28	26	26	26	25	26	26	26	49	26	25	27	25	25	25	25	25	25	25	25	25	25	25	25	25	25	26	25
SRR3096346	290	266	268	265	272	266	265	287	281	290	274	270	50	54	51	51	52	52	51	52	52	54	52	52	52	51	52	52	52	61	52	51	53	51	51	51	51	51	51	51	51	51	51	51	51	51	51	52	51
SRR3096347	275	251	253	250	259	251	250	272	266	275	261	255	39	43	20	20	21	21	20	21	21	23	21	21	21	20	21	21	21	44	21	20	22	20	20	20	20	20	20	20	20	20	20	20	20	20	20	21	20
SRR3096348	275	251	253	250	259	251	250	272	266	275	261	255	39	43	20	20	21	21	20	21	21	23	21	21	21	20	21	21	21	44	21	20	22	20	20	20	20	20	20	20	20	20	20	20	20	20	20	21	20
SRR3096349	275	251	253	250	259	251	250	272	266	275	261	255	39	43	20	20	21	21	20	21	21	23	21	21	21	20	21	21	21	44	21	20	22	20	20	20	20	20	20	20	20	20	20	20	20	20	20	21	20
SRR3096350	291	267	269	266	273	267	266	288	282	291	275	271	51	55	52	52	53	53	52	53	53	55	53	53	53	52	53	53	53	62	53	52	54	52	52	52	52	52	52	52	52	52	52	52	52	52	52	53	52
SRR3096351	275	251	253	250	259	251	250	272	266	275	261	255	39	43	20	20	21	21	20	21	21	23	21	21	21	20	21	21	21	44	21	20	22	20	20	20	20	20	20	20	20	20	20	20	20	20	20	21	20
SRR3096352	275	251	253	250	259	251	250	272	266	275	261	255	39	43	20	20	21	21	20	21	21	23	21	21	21	20	21	21	21	44	21	20	22	20	20	20	20	20	20	20	20	20	20	20	20	20	20	21	20
SRR3096353	282	258	260	257	264	258	257	279	273	282	266	262	46	50	27	27	28	28	27	28	28	30	28	28	28	27	28	28	28	51	28	27	29	27	27	27	27	27	27	27	27	27	27	27	27	27	27	28	27
SRR3096354	276	252	254	251	260	252	251	273	267	276	262	256	40	44	21	21	22	22	21	22	22	24	22	22	22	21	22	22	22	45	22	21	23	21	21	21	21	21	21	21	21	21	21	21	21	21	21	22	21
SRR3096355	276	252	254	251	260	252	251	273	267	276	262	256	40	44	21	21	22	22	21	22	22	24	22	22	22	21	22	22	22	45	22	21	23	21	21	21	21	21	21	21	21	21	21	21	21	21	21	22	21
SRR3096356	288	264	266	263	270	264	263	285	279	288	272	268	48	52	49	49	50	50	49	50	50	52	50	50	50	49	50	50	50	59	50	49	51	49	49	49	49	49	49	49	49	49	49	49	49	49	49	50	49
SRR3096357	288	264	266	263	270	264	263	285	279	288	272	268	48	52	49	49	50	50	49	50	50	52	50	50	50	49	50	50	50	59	50	49	51	49	49	49	49	49	49	49	49	49	49	49	49	49	49	50	49
SRR3096358	277	253	255	252	261	253	252	274	268	277	263	257	41	45	22	22	23	23	22	23	23	25	23	23	23	22	23	23	23	46	23	22	24	22	22	22	22	22	22	22	22	22	22	22	22	22	22	23	22
SRR3096359	272	248	250	247	256	248	247	269	263	272	258	252	36	40	21	21	22	22	21	22	22	24	22	22	22	21	22	22	22	41	22	21	23	21	21	21	21	21	21	21	21	21	21	21	21	21	21	22	21
SRR3096360	272	248	250	247	256	248	247	269	263	272	258	252	36	40	21	21	22	22	21	22	22	24	22	22	22	21	22	22	22	41	22	21	23	21	21	21	21	21	21	21	21	21	21	21	21	21	21	22	21
SRR3096361	281	257	259	256	265	257	256	278	272	281	267	261	45	49	26	26	27	27	26	27	27	29	27	27	27	26	27	27	27	50	27	26	28	26	26	26	26	26	26	26	26	26	26	26	26	26	26	27	26
SRR3096362	280	256	258	255	264	256	255	277	271	280	266	260	44	48	25	25	26	26	25	26	26	28	26	26	26	25	26	26	26	49	26	25	27	25	25	25	25	25	25	25	25	25	25	25	25	25	25	26	25
SRR3096363	281	257	259	256	265	257	256	278	272	281	267	261	45	49	26	26	27	27	26	27	27	29	27	27	27	26	27	27	27	50	27	26	28	26	26	26	26	26	26	26	26	26	26	26	26	26	26	27	26
SRR3096364	284	260	262	259	268	260	259	281	275	284	270	264	48	52	29	29	30	30	29	30	30	32	30	30	30	29	30	30	30	53	30	29	31	29	29	29	29	29	29	29	29	29	29	29	29	29	29	30	29
SRR3096365	280	256	258	255	264	256	255	277	271	280	266	260	44	48	25	25	26	26	25	26	26	28	26	26	26	25	26	26	26	49	26	25	27	25	25	25	25	25	25	25	25	25	25	25	25	25	25	26	25
SRR3096366	273	249	251	248	257	249	248	270	264	273	259	253	37	41	22	22	23	23	22	23	23	25	23	23	23	22	23	23	23	42	23	22	24	22	22	22	22	22	22	22	22	22	22	22	22	22	22	23	22
SRR3096367	271	247	249	246	255	247	246	268	262	271	257	251	35	39	20	20	21	21	20	21	21	23	21	21	21	20	21	21	21	40	21	20	22	20	20	20	20	20	20	20	20	20	20	20	20	20	20	21	20
SRR3096368	270	246	248	245	254	246	245	267	261	270	256	250	34	38	19	19	20	20	19	20	20	22	20	20	20	19	20	20	20	39	20	19	21	19	19	19	19	19	19	19	19	19	19	19	19	19	19	20	19
SRR3096369	271	247	249	246	255	247	246	268	262	271	257	251	35	39	20	20	21	21	20	21	21	23	21	21	21	20	21	21	21	40	21	20	22	20	20	20	20	20	20	20	20	20	20	20	20	20	20	21	20
SRR3096370	280	256	258	255	264	256	255	277	271	280	266	260	44	48	25	25	26	26	25	26	26	28	26	26	26	25	26	26	26	49	26	25	27	25	25	25	25	25	25	25	25	25	25	25	25	25	25	26	25
SRR3096371	289	265	267	264	271	265	264	286	280	289	273	269	49	53	50	50	51	51	50	51	51	53	51	51	51	50	51	51	51	60	51	50	52	50	50	50	50	50	50	50	50	50	50	50	50	50	50	51	50
SRR3096372	270	246	248	245	254	246	245	267	261	270	256	250	34	38	19	19	20	20	19	20	20	22	20	20	20	19	20	20	20	39	20	19	21	19	19	19	19	19	19	19	19	19	19	19	19	19	19	20	19
SRR3096373	270	246	248	245	254	246	245	267	261	270	256	250	34	38	19	19	20	20	19	20	20	22	20	20	20	19	20	20	20	39	20	19	21	19	19	19	19	19	19	19	19	19	19	19	19	19	19	20	19
SRR3096374	270	246	248	245	254	246	245	267	261	270	256	250	34	38	19	19	20	20	19	20	20	22	20	20	20	19	20	20	20	39	20	19	21	19	19	19	19	19	19	19	19	19	19	19	19	19	19	20	19
SRR3096375	269	245	247	244	253	245	244	266	260	269	255	249	33	37	18	18	19	19	18	19	19	21	19	19	19	18	19	19	19	38	19	18	20	18	18	18	18	18	18	18	18	18	18	18	18	18	18	19	18
SRR3096376	270	246	248	245	254	246	245	267	261	270	256	250	34	38	19	19	20	20	19	20	20	22	20	20	20	19	20	20	20	39	20	19	21	19	19	19	19	19	19	19	19	19	19	19	19	19	19	20	19
SRR3096377	270	246	248	245	254	246	245	267	261	270	256	250	34	38	19	19	20	20	19	20	20	22	20	20	20	19	20	20	20	39	20	19	21	19	19	19	19	19	19	19	19	19	19	19	19	19	19	20	19
SRR3096378	289	265	267	264	271	265	264	286	280	289	273	269	49	53	50	50	51	51	50	51	51	53	51	51	51	50	51	51	51	60	51	50	52	50	50	50	50	50	50	50	50	50	50	50	50	50	50	51	50
SRR3096379	289	265	267	264	273	265	264	286	280	289	275	269	49	53	50	50	51	51	50	51	51	53	51	51	51	50	51	51	51	60	51	50	52	50	50	50	50	50	50	50	50	50	50	50	50	50	50	51	50
SRR3096380	288	264	266	263	272	264	263	285	279	288	274	268	48	52	49	49	50	50	49	50	50	52	50	50	50	49	50	50	50	59	50	49	51	49	49	49	49	49	49	49	49	49	49	49	49	49	49	50	49
SRR3096381	289	265	267	264	271	265	264	286	280	289	273	269	49	53	50	50	51	51	50	51	51	53	51	51	51	50	51	51	51	60	51	50	52	50	50	50	50	50	50	50	50	50	50	50	50	50	50	51	50
SRR3096382	270	246	248	245	254	246	245	267	261	270	256	250	34	38	19	19	20	20	19	20	20	22	20	20	20	19	20	20	20	39	20	19	21	19	19	19	19	19	19	19	19	19	19	19	19	19	19	20	19
SRR3096383	270	246	248	245	254	246	245	267	261	270	256	250	34	38	19	19	20	20	19	20	20	22	20	20	20	19	20	20	20	39	20	19	21	19	19	19	19	19	19	19	19	19	19	19	19	19	19	20	19
SRR3096384	274	250	252	249	258	250	249	271	265	274	260	254	38	42	19	19	20	20	19	20	20	22	20	20	20	19	20	20	20	43	20	19	21	19	19	19	19	19	19	19	19	19	19	19	19	19	19	20	19
SRR3096385	277	253	255	252	261	253	252	274	268	277	263	257	41	45	22	22	23	23	22	23	23	25	23	23	23	22	23	23	23	46	23	22	24	22	22	22	22	22	22	22	22	22	22	22	22	22	22	23	22
SRR3096386	271	247	249	246	255	247	246	268	262	271	257	251	35	39	20	20	21	21	20	21	21	23	21	21	21	20	21	21	21	40	21	20	22	20	20	20	20	20	20	20	20	20	20	20	20	20	20	21	20
SRR3096387	280	256	258	255	264	256	255	277	271	280	266	260	44	48	25	25	26	26	25	26	26	28	26	26	26	25	26	26	26	49	26	25	27	25	25	25	25	25	25	25	25	25	25	25	25	25	25	26	25
SRR3096388	280	256	258	255	264	256	255	277	271	280	266	260	44	48	25	25	26	26	25	26	26	28	26	26	26	25	26	26	26	49	26	25	27	25	25	25	25	25	25	25	25	25	25	25	25	25	25	26	25
SRR3096389	277	253	255	252	261	253	252	274	268	277	263	257	41	45	22	22	23	23	22	23	23	25	23	23	23	22	23	23	23	46	23	22	24	22	22	22	22	22	22	22	22	22	22	22	22	22	22	23	22
SRR3096390	270	246	248	245	254	246	245	267	261	270	256	250	34	38	19	19	20	20	19	20	20	22	20	20	20	19	20	20	20	39	20	19	21	19	19	19	19	19	19	19	19	19	19	19	19	19	19	20	19
SRR3096391	280	256	258	255	264	256	255	277	271	280	266	260	44	48	25	25	26	26	25	26	26	28	26	26	26	25	26	26	26	49	26	25	27	25	25	25	25	25	25	25	25	25	25	25	25	25	25	26	25
SRR3096392	280	256	258	255	264	256	255	277	271	280	266	260	44	48	25	25	26	26	25	26	26	28	26	26	26	25	26	26	26	49	26	25	27	25	25	25	25	25	25	25	25	25	25	25	25	25	25	26	25
SRR3096393	274	250	252	249	258	250	249	271	265	274	260	254	38	42	19	19	20	20	19	20	20	22	20	20	20	19	20	20	20	43	20	19	21	19	19	19	19	19	19	19	19	19	19	19	19	19	19	20	19
SRR3096394	278	254	256	253	262	254	253	275	269	278	264	258	42	46	23	23	24	24	23	24	24	26	24	24	24	23	24	24	24	47	24	23	25	23	23	23	23	23	23	23	23	23	23	23	23	23	23	24	23
SRR3096395	269	245	247	244	253	245	244	266	260	269	255	249	33	37	18	18	19	19	18	19	19	21	19	19	19	18	19	19	19	38	19	18	20	18	18	18	18	18	18	18	18	18	18	18	18	18	18	19	18
SRR3096396	280	256	258	255	264	256	255	277	271	280	266	260	44	48	25	25	26	26	25	26	26	28	26	26	26	25	26	26	26	49	26	25	27	25	25	25	25	25	25	25	25	25	25	25	25	25	25	26	25
SRR3096397	280	256	258	255	264	256	255	277	271	280	266	260	44	48	25	25	26	26	25	26	26	28	26	26	26	25	26	26	26	49	26	25	27	25	25	25	25	25	25	25	25	25	25	25	25	25	25	26	25
SRR3096398	280	256	258	255	264	256	255	277	271	280	266	260	44	48	25	25	26	26	25	26	26	28	26	26	26	25	26	26	26	49	26	25	27	25	25	25	25	25	25	25	25	25	25	25	25	25	25	26	25
SRR3096399	278	254	256	253	262	254	253	275	269	278	264	258	42	46	23	23	24	24	23	24	24	26	24	24	24	23	24	24	24	47	24	23	25	23	23	23	23	23	23	23	23	23	23	23	23	23	23	24	23
SRR3096400	277	253	255	252	261	253	252	274	268	277	263	257	41	45	22	22	23	23	22	23	23	25	23	23	23	22	23	23	23	46	23	22	24	22	22	22	22	22	22	22	22	22	22	22	22	22	22	23	22
SRR3096401	270	246	248	245	254	246	245	267	261	270	256	250	34	38	19	19	20	20	19	20	20	22	20	20	20	19	20	20	20	39	20	19	21	19	19	19	19	19	19	19	19	19	19	19	19	19	19	20	19
SRR3096402	277	253	255	252	261	253	252	274	268	277	263	257	41	45	22	22	23	23	22	23	23	25	23	23	23	22	23	23	23	46	23	22	24	22	22	22	22	22	22	22	22	22	22	22	22	22	22	23	22
SRR3096403	272	248	250	247	256	248	247	269	263	272	258	252	36	40	21	21	22	22	21	22	22	24	22	22	22	21	22	22	22	41	22	21	23	21	21	21	21	21	21	21	21	21	21	21	21	21	21	22	21
SRR3096404	283	259	261	258	267	259	258	280	274	283	269	263	47	51	28	28	29	29	28	29	29	31	29	29	29	28	29	29	29	52	29	28	30	28	28	28	28	28	28	28	28	28	28	28	28	28	28	29	28
SRR3096405	280	256	258	255	264	256	255	277	271	280	266	260	44	48	25	25	26	26	25	26	26	28	26	26	26	25	26	26	26	49	26	25	27	25	25	25	25	25	25	25	25	25	25	25	25	25	25	26	25
SRR3096406	280	256	258	255	264	256	255	277	271	280	266	260	44	48	25	25	26	26	25	26	26	28	26	26	26	25	26	26	26	49	26	25	27	25	25	25	25	25	25	25	25	25	25	25	25	25	25	26	25
SRR3096407	272	248	250	247	256	248	247	269	263	272	258	252	36	40	21	21	22	22	21	22	22	24	22	22	22	21	22	22	22	41	22	21	23	21	21	21	21	21	21	21	21	21	21	21	21	21	21	22	21
SRR3096408	272	248	250	247	256	248	247	269	263	272	258	252	36	40	21	21	22	22	21	22	22	24	22	22	22	21	22	22	22	41	22	21	23	21	21	21	21	21	21	21	21	21	21	21	21	21	21	22	21
SRR3096409	282	258	260	257	266	258	257	279	273	282	268	262	46	50	27	27	28	28	27	28	28	30	28	28	28	27	28	28	28	51	28	27	29	27	27	27	27	27	27	27	27	27	27	27	27	27	27	28	27
SRR3096410	279	255	257	254	263	255	254	276	270	279	265	259	43	47	24	24	25	25	24	25	25	27	25	25	25	24	25	25	25	48	25	24	26	24	24	24	24	24	24	24	24	24	24	24	24	24	24	25	24
SRR3096411	278	254	256	253	262	254	253	275	269	278	264	258	42	46	23	23	24	24	23	24	24	26	24	24	24	23	24	24	24	47	24	23	25	23	23	23	23	23	23	23	23	23	23	23	23	23	23	24	23
SRR3096412	276	252	254	251	260	252	251	273	267	276	262	256	40	44	23	23	24	24	23	24	24	26	24	24	24	23	24	24	24	45	24	23	25	23	23	23	23	23	23	23	23	23	23	23	23	23	23	24	23
SRR3096413	282	258	260	257	264	258	257	279	273	282	266	262	46	50	27	27	28	28	27	28	28	30	28	28	28	27	28	28	28	51	28	27	29	27	27	27	27	27	27	27	27	27	27	27	27	27	27	28	27
SRR3096414	280	256	258	255	264	256	255	277	271	280	266	260	44	48	25	25	26	26	25	26	26	28	26	26	26	25	26	26	26	49	26	25	27	25	25	25	25	25	25	25	25	25	25	25	25	25	25	26	25
SRR3096415	281	257	259	256	265	257	256	278	272	281	267	261	45	49	26	26	27	27	26	27	27	29	27	27	27	26	27	27	27	50	27	26	28	26	26	26	26	26	26	26	26	26	26	26	26	26	26	27	26
SRR3096416	279	255	257	254	263	255	254	276	270	279	265	259	43	47	24	24	25	25	24	25	25	27	25	25	25	24	25	25	25	48	25	24	26	24	24	24	24	24	24	24	24	24	24	24	24	24	24	25	24
SRR3096417	289	265	267	264	271	265	264	286	280	289	273	269	49	53	50	50	51	51	50	51	51	53	51	51	51	50	51	51	51	60	51	50	52	50	50	50	50	50	50	50	50	50	50	50	50	50	50	51	50
SRR3096418	274	250	252	249	258	250	249	271	265	274	260	254	38	42	19	19	20	20	19	20	20	22	20	20	20	19	20	20	20	43	20	19	21	19	19	19	19	19	19	19	19	19	19	19	19	19	19	20	19
SRR3096419	283	259	261	258	267	259	258	280	274	283	269	263	43	47	44	44	45	45	44	45	45	47	45	45	45	44	45	45	45	54	45	44	46	44	44	44	44	44	44	44	44	44	44	44	44	44	44	45	44
SRR3096420	288	264	266	263	270	264	263	285	279	288	272	268	48	52	49	49	50	50	49	50	50	52	50	50	50	49	50	50	50	59	50	49	51	49	49	49	49	49	49	49	49	49	49	49	49	49	49	50	49
SRR3096421	289	265	267	264	273	265	264	286	280	289	275	269	49	53	50	50	51	51	50	51	51	53	51	51	51	50	51	51	51	60	51	50	52	50	50	50	50	50	50	50	50	50	50	50	50	50	50	51	50
SRR3096422	287	263	265	262	271	263	262	284	278	287	273	267	47	51	48	48	49	49	48	49	49	51	49	49	49	48	49	49	49	58	49	48	50	48	48	48	48	48	48	48	48	48	48	48	48	48	48	49	48
SRR3096423	289	265	267	264	271	265	264	286	280	289	273	269	49	53	50	50	51	51	50	51	51	53	51	51	51	50	51	51	51	60	51	50	52	50	50	50	50	50	50	50	50	50	50	50	50	50	50	51	50
SRR3096424	288	264	266	263	272	264	263	285	279	288	274	268	48	52	49	49	50	50	49	50	50	52	50	50	50	49	50	50	50	59	50	49	51	49	49	49	49	49	49	49	49	49	49	49	49	49	49	50	49
SRR3096425	278	254	256	253	262	254	253	275	269	278	264	258	42	46	23	23	24	24	23	24	24	26	24	24	24	23	24	24	24	47	24	23	25	23	23	23	23	23	23	23	23	23	23	23	23	23	23	24	23
SRR3096426	276	252	254	251	260	252	251	273	267	276	262	256	40	44	21	21	22	22	21	22	22	24	22	22	22	21	22	22	22	45	22	21	23	21	21	21	21	21	21	21	21	21	21	21	21	21	21	22	21
SRR3096427	279	255	257	254	263	255	254	276	270	279	265	259	43	47	24	24	25	25	24	25	25	27	25	25	25	24	25	25	25	48	25	24	26	24	24	24	24	24	24	24	24	24	24	24	24	24	24	25	24
SRR3096428	279	255	257	254	263	255	254	276	270	279	265	259	43	47	24	24	25	25	24	25	25	27	25	25	25	24	25	25	25	48	25	24	26	24	24	24	24	24	24	24	24	24	24	24	24	24	24	25	24
SRR3096429	279	255	257	254	263	255	254	276	270	279	265	259	43	47	24	24	25	25	24	25	25	27	25	25	25	24	25	25	25	48	25	24	26	24	24	24	24	24	24	24	24	24	24	24	24	24	24	25	24
SRR3096430	279	255	257	254	263	255	254	276	270	279	265	259	43	47	24	24	25	25	24	25	25	27	25	25	25	24	25	25	25	48	25	24	26	24	24	24	24	24	24	24	24	24	24	24	24	24	24	25	24
SRR3096431	279	255	257	254	263	255	254	276	270	279	265	259	43	47	24	24	25	25	24	25	25	27	25	25	25	24	25	25	25	48	25	24	26	24	24	24	24	24	24	24	24	24	24	24	24	24	24	25	24
SRR3096432	279	255	257	254	263	255	254	276	270	279	265	259	43	47	24	24	25	25	24	25	25	27	25	25	25	24	25	25	25	48	25	24	26	24	24	24	24	24	24	24	24	24	24	24	24	24	24	25	24
SRR3096433	274	250	252	249	258	250	249	271	265	274	260	254	38	42	19	19	20	20	19	20	20	22	20	20	20	19	20	20	20	43	20	19	21	19	19	19	19	19	19	19	19	19	19	19	19	19	19	20	19
SRR3096434	278	254	256	253	262	254	253	275	269	278	264	258	42	46	23	23	24	24	23	24	24	26	24	24	24	23	24	24	24	47	24	23	25	23	23	23	23	23	23	23	23	23	23	23	23	23	23	24	23
SRR3096435	279	255	257	254	263	255	254	276	270	279	265	259	43	47	24	24	25	25	24	25	25	27	25	25	25	24	25	25	25	48	25	24	26	24	24	24	24	24	24	24	24	24	24	24	24	24	24	25	24
SRR3096436	279	255	257	254	263	255	254	276	270	279	265	259	43	47	24	24	25	25	24	25	25	27	25	25	25	24	25	25	25	48	25	24	26	24	24	24	24	24	24	24	24	24	24	24	24	24	24	25	24
SRR3096437	279	255	257	254	263	255	254	276	270	279	265	259	43	47	24	24	25	25	24	25	25	27	25	25	25	24	25	25	25	48	25	24	26	24	24	24	24	24	24	24	24	24	24	24	24	24	24	25	24
SRR3096438	279	255	257	254	263	255	254	276	270	279	265	259	43	47	24	24	25	25	24	25	25	27	25	25	25	24	25	25	25	48	25	24	26	24	24	24	24	24	24	24	24	24	24	24	24	24	24	25	24
SRR3096439	279	255	257	254	263	255	254	276	270	279	265	259	43	47	24	24	25	25	24	25	25	27	25	25	25	24	25	25	25	48	25	24	26	24	24	24	24	24	24	24	24	24	24	24	24	24	24	25	24
SRR3096440	279	255	257	254	263	255	254	276	270	279	265	259	43	47	24	24	25	25	24	25	25	27	25	25	25	24	25	25	25	48	25	24	26	24	24	24	24	24	24	24	24	24	24	24	24	24	24	25	24
SRR3096441	283	259	261	258	267	259	258	280	274	283	269	263	47	51	28	28	29	29	28	29	29	31	29	29	29	28	29	29	29	52	29	28	30	28	28	28	28	28	28	28	28	28	28	28	28	28	28	29	28
SRR3096442	284	260	262	259	268	260	259	281	275	284	270	264	48	52	29	29	30	30	29	30	30	32	30	30	30	29	30	30	30	53	30	29	31	29	29	29	29	29	29	29	29	29	29	29	29	29	29	30	29
SRR3096443	281	257	259	256	265	257	256	278	272	281	267	261	45	49	26	26	27	27	26	27	27	29	27	27	27	26	27	27	27	50	27	26	28	26	26	26	26	26	26	26	26	26	26	26	26	26	26	27	26
SRR3096444	284	260	262	259	268	260	259	281	275	284	270	264	48	52	29	29	30	30	29	30	30	32	30	30	30	29	30	30	30	53	30	29	31	29	29	29	29	29	29	29	29	29	29	29	29	29	29	30	29
SRR3096445	282	258	260	257	266	258	257	279	273	282	268	262	46	50	27	27	28	28	27	28	28	30	28	28	28	27	28	28	28	51	28	27	29	27	27	27	27	27	27	27	27	27	27	27	27	27	27	28	27
SRR3096446	270	246	248	245	254	246	245	267	261	270	256	250	34	38	19	19	20	20	19	20	20	22	20	20	20	19	20	20	20	39	20	19	21	19	19	19	19	19	19	19	19	19	19	19	19	19	19	20	19
SRR3096447	271	247	249	246	255	247	246	268	262	271	257	251	35	39	20	20	21	21	20	21	21	23	21	21	21	20	21	21	21	40	21	20	22	20	20	20	20	20	20	20	20	20	20	20	20	20	20	21	20
SRR3096448	279	255	257	254	263	255	254	276	270	279	265	259	43	47	24	24	25	25	24	25	25	27	25	25	25	24	25	25	25	48	25	24	26	24	24	24	24	24	24	24	24	24	24	24	24	24	24	25	24
SRR3096449	270	246	248	245	254	246	245	267	261	270	256	250	34	38	19	19	20	20	19	20	20	22	20	20	20	19	20	20	20	39	20	19	21	19	19	19	19	19	19	19	19	19	19	19	19	19	19	20	19
SRR3096450	271	247	249	246	255	247	246	268	262	271	257	251	35	39	20	20	21	21	20	21	21	23	21	21	21	20	21	21	21	40	21	20	22	20	20	20	20	20	20	20	20	20	20	20	20	20	20	21	20
SRR3096451	270	246	248	245	254	246	245	267	261	270	256	250	34	38	19	19	20	20	19	20	20	22	20	20	20	19	20	20	20	39	20	19	21	19	19	19	19	19	19	19	19	19	19	19	19	19	19	20	19
SRR3096452	270	246	248	245	254	246	245	267	261	270	256	250	34	38	19	19	20	20	19	20	20	22	20	20	20	19	20	20	20	39	20	19	21	19	19	19	19	19	19	19	19	19	19	19	19	19	19	20	19
SRR3096453	269	245	247	244	253	245	244	266	260	269	255	249	33	37	18	18	19	19	18	19	19	21	19	19	19	18	19	19	19	38	19	18	20	18	18	18	18	18	18	18	18	18	18	18	18	18	18	19	18
SRR3096454	269	245	247	244	253	245	244	266	260	269	255	249	33	37	18	18	19	19	18	19	19	21	19	19	19	18	19	19	19	38	19	18	20	18	18	18	18	18	18	18	18	18	18	18	18	18	18	19	18
SRR3096455	269	245	247	244	253	245	244	266	260	269	255	249	33	37	18	18	19	19	18	19	19	21	19	19	19	18	19	19	19	38	19	18	20	18	18	18	18	18	18	18	18	18	18	18	18	18	18	19	18
SRR3096456	281	257	259	256	265	257	256	278	272	281	267	261	45	49	26	26	27	27	26	27	27	29	27	27	27	26	27	27	27	50	27	26	28	26	26	26	26	26	26	26	26	26	26	26	26	26	26	27	26
SRR3096457	291	267	269	266	273	267	266	288	282	291	275	271	51	55	52	52	53	53	52	53	53	55	53	53	53	52	53	53	53	62	53	52	54	52	52	52	52	52	52	52	52	52	52	52	52	52	52	53	52
SRR3096458	281	257	259	256	265	257	256	278	272	281	267	261	45	49	26	26	27	27	26	27	27	29	27	27	27	26	27	27	27	50	27	26	28	26	26	26	26	26	26	26	26	26	26	26	26	26	26	27	26
SRR3096459	281	257	259	256	265	257	256	278	272	281	267	261	45	49	26	26	27	27	26	27	27	29	27	27	27	26	27	27	27	50	27	26	28	26	26	26	26	26	26	26	26	26	26	26	26	26	26	27	26
SRR3096460	280	256	258	255	264	256	255	277	271	280	266	260	44	48	25	25	26	26	25	26	26	28	26	26	26	25	26	26	26	49	26	25	27	25	25	25	25	25	25	25	25	25	25	25	25	25	25	26	25
SRR3096461	281	257	259	256	265	257	256	278	272	281	267	261	45	49	26	26	27	27	26	27	27	29	27	27	27	26	27	27	27	50	27	26	28	26	26	26	26	26	26	26	26	26	26	26	26	26	26	27	26
SRR3096462	282	258	260	257	266	258	257	279	273	282	268	262	46	50	27	27	28	28	27	28	28	30	28	28	28	27	28	28	28	51	28	27	29	27	27	27	27	27	27	27	27	27	27	27	27	27	27	28	27
SRR3096463	281	257	259	256	265	257	256	278	272	281	267	261	45	49	26	26	27	27	26	27	27	29	27	27	27	26	27	27	27	50	27	26	28	26	26	26	26	26	26	26	26	26	26	26	26	26	26	27	26
SRR3096464	281	257	259	256	265	257	256	278	272	281	267	261	45	49	26	26	27	27	26	27	27	29	27	27	27	26	27	27	27	50	27	26	28	26	26	26	26	26	26	26	26	26	26	26	26	26	26	27	26
SRR3096465	279	255	257	254	263	255	254	276	270	279	265	259	43	47	24	24	25	25	24	25	25	27	25	25	25	24	25	25	25	48	25	24	26	24	24	24	24	24	24	24	24	24	24	24	24	24	24	25	24
SRR3096466	288	264	266	263	270	264	263	285	279	288	272	268	48	52	49	49	50	50	49	50	50	52	50	50	50	49	50	50	50	59	50	49	51	49	49	49	49	49	49	49	49	49	49	49	49	49	49	50	49
SRR3096467	281	257	259	256	265	257	256	278	272	281	267	261	45	49	26	26	27	27	26	27	27	29	27	27	27	26	27	27	27	50	27	26	28	26	26	26	26	26	26	26	26	26	26	26	26	26	26	27	26
SRR3096468	278	254	256	253	262	254	253	275	269	278	264	258	42	46	23	23	24	24	23	24	24	26	24	24	24	23	24	24	24	47	24	23	25	23	23	23	23	23	23	23	23	23	23	23	23	23	23	24	23
SRR3096469	279	255	257	254	263	255	254	276	270	279	265	259	43	47	24	24	25	25	24	25	25	27	25	25	25	24	25	25	25	48	25	24	26	24	24	24	24	24	24	24	24	24	24	24	24	24	24	25	24
SRR3096470	291	267	269	266	273	267	266	288	282	291	275	271	51	55	52	52	53	53	52	53	53	55	53	53	53	52	53	53	53	62	53	52	54	52	52	52	52	52	52	52	52	52	52	52	52	52	52	53	52
SRR3096471	291	267	269	266	273	267	266	288	282	291	275	271	51	55	52	52	53	53	52	53	53	55	53	53	53	52	53	53	53	62	53	52	54	52	52	52	52	52	52	52	52	52	52	52	52	52	52	53	52
SRR3096472	282	258	260	257	266	258	257	279	273	282	268	262	46	50	27	27	28	28	27	28	28	30	28	28	28	27	28	28	28	51	28	27	29	27	27	27	27	27	27	27	27	27	27	27	27	27	27	28	27
SRR3096473	284	260	262	259	268	260	259	281	275	284	270	264	48	52	29	29	30	30	29	30	30	32	30	30	30	29	30	30	30	53	30	29	31	29	29	29	29	29	29	29	29	29	29	29	29	29	29	30	29
SRR3096474	280	256	258	255	264	256	255	277	271	280	266	260	44	48	25	25	26	26	25	26	26	28	26	26	26	25	26	26	26	49	26	25	27	25	25	25	25	25	25	25	25	25	25	25	25	25	25	26	25
SRR3096475	282	258	260	257	266	258	257	279	273	282	268	262	46	50	27	27	28	28	27	28	28	30	28	28	28	27	28	28	28	51	28	27	29	27	27	27	27	27	27	27	27	27	27	27	27	27	27	28	27
SRR3096476	281	257	259	256	265	257	256	278	272	281	267	261	45	49	26	26	27	27	26	27	27	29	27	27	27	26	27	27	27	50	27	26	28	26	26	26	26	26	26	26	26	26	26	26	26	26	26	27	26
SRR3096477	281	257	259	256	265	257	256	278	272	281	267	261	45	49	26	26	27	27	26	27	27	29	27	27	27	26	27	27	27	50	27	26	28	26	26	26	26	26	26	26	26	26	26	26	26	26	26	27	26
SRR3096478	279	255	257	254	263	255	254	276	270	279	265	259	43	47	24	24	25	25	24	25	25	27	25	25	25	24	25	25	25	48	25	24	26	24	24	24	24	24	24	24	24	24	24	24	24	24	24	25	24
SRR3096479	282	258	260	257	266	258	257	279	273	282	268	262	46	50	27	27	28	28	27	28	28	30	28	28	28	27	28	28	28	51	28	27	29	27	27	27	27	27	27	27	27	27	27	27	27	27	27	28	27
SRR3096480	282	258	260	257	266	258	257	279	273	282	268	262	46	50	27	27	28	28	27	28	28	30	28	28	28	27	28	28	28	51	28	27	29	27	27	27	27	27	27	27	27	27	27	27	27	27	27	28	27
SRR3096481	289	265	267	264	273	265	264	286	280	289	275	269	49	53	50	50	51	51	50	51	51	53	51	51	51	50	51	51	51	60	51	50	52	50	50	50	50	50	50	50	50	50	50	50	50	50	50	51	50
SRR3096482	279	255	257	254	263	255	254	276	270	279	265	259	43	47	24	24	25	25	24	25	25	27	25	25	25	24	25	25	25	48	25	24	26	24	24	24	24	24	24	24	24	24	24	24	24	24	24	25	24
SRR3096483	279	255	257	254	263	255	254	276	270	279	265	259	43	47	24	24	25	25	24	25	25	27	25	25	25	24	25	25	25	48	25	24	26	24	24	24	24	24	24	24	24	24	24	24	24	24	24	25	24
SRR3096484	279	255	257	254	263	255	254	276	270	279	265	259	43	47	24	24	25	25	24	25	25	27	25	25	25	24	25	25	25	48	25	24	26	24	24	24	24	24	24	24	24	24	24	24	24	24	24	25	24
SRR3096485	270	246	248	245	254	246	245	267	261	270	256	250	34	38	19	19	20	20	19	20	20	22	20	20	20	19	20	20	20	39	20	19	21	19	19	19	19	19	19	19	19	19	19	19	19	19	19	20	19
SRR3096486	282	258	260	257	266	258	257	279	273	282	268	262	46	50	27	27	28	28	27	28	28	30	28	28	28	27	28	28	28	51	28	27	29	27	27	27	27	27	27	27	27	27	27	27	27	27	27	28	27
SRR3096487	280	256	258	255	264	256	255	277	271	280	266	260	44	48	25	25	26	26	25	26	26	28	26	26	26	25	26	26	26	49	26	25	27	25	25	25	25	25	25	25	25	25	25	25	25	25	25	26	25
SRR3096488	279	255	257	254	263	255	254	276	270	279	265	259	43	47	24	24	25	25	24	25	25	27	25	25	25	24	25	25	25	48	25	24	26	24	24	24	24	24	24	24	24	24	24	24	24	24	24	25	24
SRR3096489	280	256	258	255	264	256	255	277	271	280	266	260	44	48	25	25	26	26	25	26	26	28	26	26	26	25	26	26	26	49	26	25	27	25	25	25	25	25	25	25	25	25	25	25	25	25	25	26	25
SRR3096490	280	256	258	255	264	256	255	277	271	280	266	260	44	48	25	25	26	26	25	26	26	28	26	26	26	25	26	26	26	49	26	25	27	25	25	25	25	25	25	25	25	25	25	25	25	25	25	26	25
SRR3096491	281	257	259	256	265	257	256	278	272	281	267	261	45	49	26	26	27	27	26	27	27	29	27	27	27	26	27	27	27	50	27	26	28	26	26	26	26	26	26	26	26	26	26	26	26	26	26	27	26
SRR3096492	280	256	258	255	264	256	255	277	271	280	266	260	44	48	25	25	26	26	25	26	26	28	26	26	26	25	26	26	26	49	26	25	27	25	25	25	25	25	25	25	25	25	25	25	25	25	25	26	25
SRR3096493	270	246	248	245	254	246	245	267	261	270	256	250	34	38	19	19	20	20	19	20	20	22	20	20	20	19	20	20	20	39	20	19	21	19	19	19	19	19	19	19	19	19	19	19	19	19	19	20	19
SRR3096494	270	246	248	245	254	246	245	267	261	270	256	250	34	38	19	19	20	20	19	20	20	22	20	20	20	19	20	20	20	39	20	19	21	19	19	19	19	19	19	19	19	19	19	19	19	19	19	20	19
SRR3096495	270	246	248	245	254	246	245	267	261	270	256	250	34	38	19	19	20	20	19	20	20	22	20	20	20	19	20	20	20	39	20	19	21	19	19	19	19	19	19	19	19	19	19	19	19	19	19	20	19
SRR3096496	279	255	257	254	263	255	254	276	270	279	265	259	43	47	24	24	25	25	24	25	25	27	25	25	25	24	25	25	25	48	25	24	26	24	24	24	24	24	24	24	24	24	24	24	24	24	24	25	24
SRR3096497	271	247	249	246	255	247	246	268	262	271	257	251	35	39	20	20	21	21	20	21	21	23	21	21	21	20	21	21	21	40	21	20	22	20	20	20	20	20	20	20	20	20	20	20	20	20	20	21	20
SRR3096498	270	246	248	245	254	246	245	267	261	270	256	250	34	38	19	19	20	20	19	20	20	22	20	20	20	19	20	20	20	39	20	19	21	19	19	19	19	19	19	19	19	19	19	19	19	19	19	20	19
SRR3096499	290	266	268	265	272	266	265	287	281	290	274	270	50	54	51	51	52	52	51	52	52	54	52	52	52	51	52	52	52	61	52	51	53	51	51	51	51	51	51	51	51	51	51	51	51	51	51	52	51
SRR3096500	270	246	248	245	254	246	245	267	261	270	256	250	34	38	19	19	20	20	19	20	20	22	20	20	20	19	20	20	20	39	20	19	21	19	19	19	19	19	19	19	19	19	19	19	19	19	19	20	19
SRR3096501	271	247	249	246	255	247	246	268	262	271	257	251	35	39	20	20	21	21	20	21	21	23	21	21	21	20	21	21	21	40	21	20	22	20	20	20	20	20	20	20	20	20	20	20	20	20	20	21	20
SRR3096502	282	258	260	257	266	258	257	279	273	282	268	262	46	50	27	27	28	28	27	28	28	30	28	28	28	27	28	28	28	51	28	27	29	27	27	27	27	27	27	27	27	27	27	27	27	27	27	28	27
SRR3096503	269	245	247	244	253	245	244	266	260	269	255	249	33	37	18	18	19	19	18	19	19	21	19	19	19	18	19	19	19	38	19	18	20	18	18	18	18	18	18	18	18	18	18	18	18	18	18	19	18
SRR3096504	276	252	254	251	260	252	251	273	267	276	262	256	40	44	21	21	22	22	21	22	22	24	22	22	22	21	22	22	22	45	22	21	23	21	21	21	21	21	21	21	21	21	21	21	21	21	21	22	21
SRR3096505	278	254	256	253	262	254	253	275	269	278	264	258	42	46	23	23	24	24	23	24	24	26	24	24	24	23	24	24	24	47	24	23	25	23	23	23	23	23	23	23	23	23	23	23	23	23	23	24	23
SRR3096507	280	256	258	255	264	256	255	277	271	280	266	260	44	48	25	25	26	26	25	26	26	28	26	26	26	25	26	26	26	49	26	25	27	25	25	25	25	25	25	25	25	25	25	25	25	25	25	26	25
SRR3096508	281	257	259	256	265	257	256	278	272	281	267	261	45	49	26	26	27	27	26	27	27	29	27	27	27	26	27	27	27	50	27	26	28	26	26	26	26	26	26	26	26	26	26	26	26	26	26	27	26
SRR3096509	280	256	258	255	264	256	255	277	271	280	266	260	44	48	25	25	26	26	25	26	26	28	26	26	26	25	26	26	26	49	26	25	27	25	25	25	25	25	25	25	25	25	25	25	25	25	25	26	25
SRR3096510	288	264	266	263	272	264	263	285	279	288	274	268	48	52	49	49	50	50	49	50	50	52	50	50	50	49	50	50	50	59	50	49	51	49	49	49	49	49	49	49	49	49	49	49	49	49	49	50	49
SRR3102737	278	254	256	253	262	254	253	275	269	278	264	258	42	46	23	23	24	24	23	24	24	26	24	24	24	23	24	24	24	47	24	23	25	23	23	23	23	23	23	23	23	23	23	23	23	23	23	24	23
SRR8423077	49	61	63	60	69	61	60	46	46	49	41	65	265	269	262	262	263	263	262	263	263	265	263	263	263	262	263	263	263	272	263	262	264	262	262	262	262	262	262	262	262	262	262	262	262	262	262	263	262
SRR8749595	279	255	257	254	263	255	254	276	270	279	265	259	43	47	24	24	25	25	24	25	25	27	25	25	25	24	25	25	25	48	25	24	26	24	24	24	24	24	24	24	24	24	24	24	24	24	24	25	24
SRR8983080	197	173	175	172	179	173	172	194	188	197	181	177	267	271	264	264	265	265	264	265	265	267	265	265	265	264	265	265	265	274	265	264	266	264	264	264	264	264	264	264	264	264	264	264	264	264	264	265	264
[truncated: 328 more columns]
