# Supplementary material for: An Evaluation of the Lineage of Brucella Isolates in Turkey by a Whole-Genome Single-Nucleotide Polymorphism Analysis
Source: Vet Sci. 2024 Jul 14;11(7):316. doi: 10.3390/vetsci11070316 (PMC11281417; doi:10.3390/vetsci11070316)
Supplement: Supplementary file 1 [file vetsci-11-00316-s001.zip › Table S3 Meta data of all used isolates (1).xlsx]

## Sheet: B. melitensis
Table S3: Meta data of the Turkish isolates and the used entries from SRA.
ID	country	year	host
16M	Kansas		goat
Bru1	Turkey	2021	cattle
Bru2	Turkey	2018	cattle
Bru3	Turkey	2012	cattle
Bru4	Turkey	2019	sheep
Bru8	Turkey	2019	cattle
Bru10	Turkey	2019	cattle
Bru12	Turkey	2019	sheep
Bru14	Turkey	2020	cattle
Bru16	Turkey	2020	cattle
Bru17	Turkey	2020	goat
Bru18	Turkey	2021	sheep
Bru20	Turkey	2021	cattle
Bru23	Turkey	2022	human
Bru25	Turkey	2022	sheep
Bru27	Turkey	2022	sheep
SRR11178063	Israel	2017	Homo sapiens
SRR11178064	Israel	2017	Homo sapiens
SRR11178065	Israel	2017	Homo sapiens
SRR11178066	Israel	2017	Homo sapiens
SRR11178067	Israel	2017	Homo sapiens
SRR11178068	Israel	2017	Homo sapiens
SRR11178069	Israel	2017	Homo sapiens
SRR11178070	Israel	2017	Homo sapiens
SRR11178071	Israel	2017	Homo sapiens
SRR11178072	Israel	2017	Homo sapiens
SRR11178073	Israel	2017	Homo sapiens
SRR11178074	Israel	2017	Homo sapiens
SRR11178075	Israel	2017	Homo sapiens
SRR11178077	Israel	2017	Homo sapiens
SRR11178078	Israel	2017	Homo sapiens
SRR11178079	Israel	2017	Homo sapiens
SRR11178080	Israel	2017	Homo sapiens
SRR11178081	Israel	2017	Homo sapiens
SRR11178082	Israel	2017	Homo sapiens
SRR11178083	Israel	2017	Homo sapiens
SRR11178084	Israel	2017	Homo sapiens
SRR11178085	Israel	2017	Homo sapiens
SRR11178086	Israel	2017	Homo sapiens
SRR11178087	Israel	2017	Homo sapiens
SRR11178088	Israel	2017	Homo sapiens
SRR11178089	Israel	2017	Homo sapiens
SRR11456809	Italy	2016	Capra aegagrus hircus
SRR11456810	Italy	2017	Ovis aries
SRR11456811	Italy	2017	Capra aegagrus hircus
SRR11456812	Italy	2017	Bos taurus
SRR11456813	Italy	2017	Ovis aries
SRR11456814	Italy	2017	Ovis aries
SRR11456815	Italy	2017	Ovis aries
SRR11456816	Italy	2017	Bos taurus
SRR11456817	Italy	2017	Bos taurus
SRR11456818	Italy	2017	Ovis aries
SRR11456819	Italy	2017	Ovis aries
SRR11456820	Italy	2016	Capra aegagrus hircus
SRR11456821	Italy	2017	Bos taurus
SRR11456822	Italy	2017	Ovis aries
SRR11456823	Italy	2017	Ovis aries
SRR11456824	Italy	2017	Capra aegagrus hircus
SRR11456825	Italy	2017	Ovis aries
SRR11456826	Italy	2017	Ovis aries
SRR11456827	Italy	2016	Capra aegagrus hircus
SRR11456828	Italy	2016	Bos taurus
SRR11456829	Italy	2016	Ovis aries
SRR11456830	Italy	2016	Ovis aries
SRR11456831	Italy	2016	Capra aegagrus hircus
SRR11456832	Italy	2016	Ovis aries
SRR11456833	Italy	2016	Ovis aries
SRR11456834	Italy	2016	Ovis aries
SRR11456835	Italy	2016	Ovis aries
SRR11456836	Italy	2016	Ovis aries
SRR11456837	Italy	2016	Ovis aries
SRR11456838	Italy	2016	Ovis aries
SRR11456839	Italy	2016	Ovis aries
SRR11456840	Italy	2016	Ovis aries
SRR11456841	Italy	2016	Ovis aries
SRR11456842	Italy	2016	Ovis aries
SRR11456843	Italy	2016	Ovis aries
SRR11456844	Italy	2016	Ovis aries
SRR11456845	Italy	2016	Ovis aries
SRR11456846	Italy	2016	Homo sapiens
SRR11456847	Italy	2016	Ovis aries
SRR11456848	Italy	2016	Bos taurus
SRR11456849	Italy	2016	Capra aegagrus hircus
SRR11456850	Italy	2016	Ovis aries
SRR11456851	Italy	2016	Ovis aries
SRR11456852	Italy	2016	Capra aegagrus hircus
SRR11456853	Italy	2016	Ovis aries
SRR11456854	Italy	2016	Ovis aries
SRR11456855	Italy	2016	Capra aegagrus hircus
SRR11456856	Italy	2016	Ovis aries
SRR11456857	Italy	2016	Capra aegagrus hircus
SRR11456858	Italy	2016	Ovis aries
SRR11456859	Italy	2016	Bos taurus
SRR11456860	Italy	2016	Ovis aries
SRR11456861	Italy	2016	Homo sapiens
SRR11456862	Italy	2016	Capra aegagrus hircus
SRR11456863	Italy	2016	Capra aegagrus hircus
SRR11456864	Italy	2016	Ovis aries
SRR11456865	Italy	2016	Ovis aries
SRR11456866	Italy	2016	Bos taurus
SRR11456867	Italy	2016	Bos taurus
SRR11456868	Italy	2016	Capra aegagrus hircus
SRR11456869	Italy	2016	Capra aegagrus hircus
SRR11456870	Italy	2016	Capra aegagrus hircus
SRR11456871	Italy	2016	Capra aegagrus hircus
SRR11456872	Italy	2016	Bos taurus
SRR11456873	Italy	2016	Capra aegagrus hircus
SRR11456874	Italy	2017	Ovis aries
SRR11456875	Italy	2017	Ovis aries
SRR11456876	Italy	2017	Ovis aries
SRR11456877	Italy	2017	Ovis aries
SRR11456878	Italy	2017	Ovis aries
SRR11456879	Italy	2017	Ovis aries
SRR11456880	Italy	2017	Capra aegagrus hircus
SRR11456881	Italy	2017	Capra aegagrus hircus
SRR11456882	Italy	2017	Capra aegagrus hircus
SRR11456883	Italy	2017	Capra aegagrus hircus
SRR11456884	Italy	2016	Capra aegagrus hircus
SRR11456885	Italy	2017	Capra aegagrus hircus
SRR11456886	Italy	2017	Capra aegagrus hircus
SRR11456887	Italy	2017	Capra aegagrus hircus
SRR11456888	Italy	2017	Capra aegagrus hircus
SRR11456889	Italy	2017	Ovis aries
SRR11456890	Italy	2017	Capra aegagrus hircus
SRR11456891	Italy	2017	Capra aegagrus hircus
SRR11456892	Italy	2017	Ovis aries
SRR11456893	Italy	2017	Ovis aries
SRR11456894	Italy	2017	Ovis aries
SRR11456895	Italy	2016	Capra aegagrus hircus
SRR11456896	Italy	2016	Capra aegagrus hircus
SRR11456897	Italy	2016	Ovis aries
SRR11456898	Italy	2016	Ovis aries
SRR11448969	Italy	2011	Ovis aries
SRR11448970	Italy	2013	Ovis aries
SRR11448971	Italy	2013	Capra aegagrus hircus
SRR11448972	Italy	2013	Capra aegagrus hircus
SRR11448973	Italy	2013	Ovis aries
SRR11448974	Italy	2013	Bos taurus
SRR11448975	Italy	2013	Ovis aries
SRR11448976	Italy	2013	Bos taurus
SRR11448977	Italy	2013	Ovis aries
SRR11448978	Italy	2013	Ovis aries
SRR11448979	Italy	2013	Capra aegagrus hircus
SRR11448980	Italy	2011	Capra aegagrus hircus
SRR11448981	Italy	2013	Ovis aries
SRR11448982	Italy	2013	Ovis aries
SRR11448983	Italy	2013	Bos taurus
SRR11448984	Italy	2013	Capra aegagrus hircus
SRR11448985	Italy	2013	Ovis aries
SRR11448986	Italy	2013	Bos taurus
SRR11448987	Italy	2013	Ovis aries
SRR11448988	Italy	2013	Ovis aries
SRR11448989	Italy	2013	Ovis aries
SRR11448990	Italy	2013	Ovis aries
SRR11448991	Italy	2011	Bos taurus
SRR11448992	Italy	2013	Ovis aries
SRR11448993	Italy	2013	Ovis aries
SRR11448994	Italy	2013	Ovis aries
SRR11448995	Italy	2013	Ovis aries
SRR11448996	Italy	2013	Capra aegagrus hircus
SRR11448997	Italy	2013	Capra aegagrus hircus
SRR11448998	Italy	2013	Ovis aries
SRR11448999	Italy	2013	Ovis aries
SRR11449000	Italy	2013	Capra aegagrus hircus
SRR11449001	Italy	2013	Ovis aries
SRR11449002	Italy	2011	Ovis aries
SRR11449003	Italy	2013	Ovis aries
SRR11449004	Italy	2013	Homo sapiens
SRR11449005	Italy	2013	Ovis aries
SRR11449006	Italy	2013	Capra aegagrus hircus
SRR11449007	Italy	2013	Homo sapiens
SRR11449008	Italy	2013	Ovis aries
SRR11449009	Italy	2013	Ovis aries
SRR11449010	Italy	2013	Ovis aries
SRR11449011	Italy	2013	Bos taurus
SRR11449012	Italy	2013	Ovis aries
SRR11449013	Italy	2011	Ovis aries
SRR11449014	Italy	2013	Bos taurus
SRR11449015	Italy	2013	Bos taurus
SRR11449016	Italy	2013	Ovis aries
SRR11449017	Italy	2013	Ovis aries
SRR11449018	Italy	2013	Ovis aries
SRR11449019	Italy	2013	Ovis aries
SRR11449020	Italy	2013	Ovis aries
SRR11449021	Italy	2013	Ovis aries
SRR11449022	Italy	2013	Bubalus bubalis
SRR11449023	Italy	2013	Ovis aries
SRR11449024	Italy	2011	Ovis aries
SRR11449025	Italy	2013	Capra aegagrus hircus
SRR11449026	Italy	2013	Capra aegagrus hircus
SRR11449027	Italy	2013	Capra aegagrus hircus
SRR11449028	Italy	2013	Ovis aries
SRR11449029	Italy	2013	Ovis aries
SRR11449030	Italy	2013	Ovis aries
SRR11449031	Italy	2013	Ovis aries
SRR11449032	Italy	2013	Ovis aries
SRR11449033	Italy	2014	Ovis aries
SRR11449034	Italy	2014	Ovis aries
SRR11449035	Italy	2014	Capra aegagrus hircus
SRR11449036	Italy	2014	Ovis aries
SRR11449037	Italy	2014	Capra aegagrus hircus
SRR11449038	Italy	2014	Ovis aries
SRR11449039	Italy	2014	Ovis aries
SRR11449040	Italy	2014	Capra aegagrus hircus
SRR11449041	Italy	2014	Ovis aries
SRR11449042	Italy	2014	Ovis aries
SRR11449043	Italy	2013	Bos taurus
SRR11449044	Italy	2014	Bubalus bubalis
SRR11449045	Italy	2014	Ovis aries
SRR11449046	Italy	2014	Bos taurus
SRR11449047	Italy	2014	Ovis aries
SRR11449048	Italy	2014	Ovis aries
SRR11449049	Italy	2013	Bos taurus
SRR11449050	Italy	2013	Ovis aries
SRR11449051	Italy	2013	Capra aegagrus hircus
SRR11449052	Italy	2013	Ovis aries
SRR11449053	Italy	2013	Ovis aries
SRR11449054	Italy	2013	Capra aegagrus hircus
SRR11449055	Italy	2013	Ovis aries
SRR11449056	Italy	2013	Capra aegagrus hircus
SRR11449057	Italy	2013	Ovis aries
SRR11449058	Italy	2013	Ovis aries
SRR11449059	Italy	2013	Ovis aries
SRR11449060	Italy	2013	Ovis aries
SRR11449061	Italy	2013	Ovis aries
SRR11449062	Italy	2013	Capra aegagrus hircus
SRR11449063	Italy	2013	Ovis aries
SRR11449064	Italy	2013	Bos taurus
SRR11449065	Italy	2013	Capra aegagrus hircus
SRR11449066	Italy	2013	Ovis aries
SRR11449067	Italy	2011	Ovis aries
SRR11449068	Italy	2011	Ovis aries
SRR11450780	Italy	2016	Ovis aries
SRR11450781	Italy	2016	Ovis aries
SRR11450782	Italy	2016	Ovis aries
SRR11450783	Italy	2016	Ovis aries
SRR11450784	Italy	2016	Bos taurus
SRR11450786	Italy	2016	Ovis aries
SRR11450787	Italy	2016	Ovis aries
SRR11450788	Italy	2015	Bos taurus
SRR11450789	Italy	2016	Ovis aries
SRR11450790	Italy	2016	Capra aegagrus hircus
SRR11450791	Italy	2016	Ovis aries
SRR11450792	Italy	2016	Ovis aries
SRR11450793	Italy	2016	Ovis aries
SRR11450794	Italy	2016	Capra aegagrus hircus
SRR11450795	Italy	2016	Capra aegagrus hircus
SRR11450796	Italy	2016	Ovis aries
SRR11450797	Italy	2016	Capra aegagrus hircus
SRR11450798	Italy	2016	Bos taurus
SRR11450799	Italy	2015	Capra aegagrus hircus
SRR11450800	Italy	2016	Ovis aries
SRR11450801	Italy	2016	Ovis aries
SRR11450802	Italy	2016	Capra aegagrus hircus
SRR11450803	Italy	2016	Capra aegagrus hircus
SRR11450804	Italy	2016	Capra aegagrus hircus
SRR11450805	Italy	2016	Capra aegagrus hircus
SRR11450806	Italy	2016	Capra aegagrus hircus
SRR11450807	Italy	2016	Capra aegagrus hircus
SRR11450808	Italy	2016	Capra aegagrus hircus
SRR11450809	Italy	2016	Capra aegagrus hircus
SRR11450810	Italy	2015	Bos taurus
SRR11450811	Italy	2016	Capra aegagrus hircus
SRR11450812	Italy	2016	Ovis aries
SRR11450813	Italy	2016	Ovis aries
SRR11450814	Italy	2016	Ovis aries
SRR11450815	Italy	2016	Capra aegagrus hircus
SRR11450816	Italy	2016	Capra aegagrus hircus
SRR11450817	Italy	2016	Capra aegagrus hircus
SRR11450818	Italy	2016	Ovis aries
SRR11450819	Italy	2016	Bos taurus
SRR11450820	Italy	2016	Capra aegagrus hircus
SRR11450821	Italy	2015	Ovis aries
SRR11450822	Italy	2016	Bos taurus
SRR11450823	Italy	2016	Ovis aries
SRR11450824	Italy	2016	Capra aegagrus hircus
SRR11450825	Italy	2015	Ovis aries
SRR11450826	Italy	2015	Ovis aries
SRR11450827	Italy	2015	Capra aegagrus hircus
SRR11450828	Italy	2015	Capra aegagrus hircus
SRR11450829	Italy	2015	Capra aegagrus hircus
SRR11450830	Italy	2015	Capra aegagrus hircus
SRR11450831	Italy	2015	Capra aegagrus hircus
SRR11450833	Italy	2015	Bos taurus
SRR11450834	Italy	2015	Ovis aries
SRR11450835	Italy	2015	Ovis aries
SRR11450836	Italy	2015	Ovis aries
SRR11450837	Italy	2015	Ovis aries
SRR11450838	Italy	2015	Capra aegagrus hircus
SRR11450839	Italy	2015	Ovis aries
SRR11450840	Italy	2015	Ovis aries
SRR11450841	Italy	2015	Ovis aries
SRR11450842	Italy	2015	Ovis aries
SRR11450843	Italy	2014	Ovis aries
SRR11450844	Italy	2015	Capra aegagrus hircus
SRR11450845	Italy	2015	Bos taurus
SRR11450846	Italy	2015	Capra aegagrus hircus
SRR11450847	Italy	2015	Capra aegagrus hircus
SRR11450848	Italy	2015	Capra aegagrus hircus
SRR11450849	Italy	2015	Ovis aries
SRR11450850	Italy	2015	Ovis aries
SRR11450851	Italy	2015	Ovis aries
SRR11450852	Italy	2015	Ovis aries
SRR11450853	Italy	2015	Ovis aries
SRR11450854	Italy	2014	Ovis aries
SRR11450855	Italy	2015	Capra aegagrus hircus
SRR11450856	Italy	2015	Ovis aries
SRR11450857	Italy	2015	Ovis aries
SRR11450858	Italy	2015	Capra aegagrus hircus
SRR11450859	Italy	2015	Ovis aries
SRR11450860	Italy	2015	Bos taurus
SRR11450861	Italy	2015	Ovis aries
SRR11450862	Italy	2015	Ovis aries
SRR11450863	Italy	2015	Ovis aries
SRR11450864	Italy	2015	Ovis aries
SRR11450865	Italy	2014	Ovis aries
SRR11450866	Italy	2015	Capra aegagrus hircus
SRR11450867	Italy	2015	Capra aegagrus hircus
SRR11450868	Italy	2015	Ovis aries
SRR11450869	Italy	2015	Ovis aries
SRR11450870	Italy	2015	Capra aegagrus hircus
SRR11450871	Italy	2015	Ovis aries
SRR11450872	Italy	2015	Ovis aries
SRR11450873	Italy	2015	Ovis aries
SRR11450874	Italy	2015	Capra aegagrus hircus
SRR11450875	Italy	2015	Ovis aries
SRR11450876	Italy	2014	Bos taurus
SRR11450877	Italy	2014	Capra aegagrus hircus
SRR8278028	China	2016	Homo sapiens
SRR12368024	Egypt	2016	Cattle
SRR12368025	Egypt	2016	Cattle
SRR12368026	Egypt	2017	Cattle
SRR12368027	Egypt	2017	Cattle
SRR12368028	Egypt	2017	Cattle
SRR12368029	Egypt	2017	Cattle
SRR12368030	Egypt	2017	Cattle
SRR12368031	Egypt	2017	Buffalo
SRR12368033	Egypt	2017	Cattle
SRR12368037	Egypt	2017	Cattle
SRR12368038	Egypt	2017	Cattle
SRR12368039	Egypt	2017	Cattle
SRR12368040	Egypt	2017	Cattle
SRR12368041	Egypt	2015	Cattle
SRR12368042	Egypt	2015	Sheep
SRR12368043	Egypt	2017	Cattle
SRR12368044	Egypt	2017	Cattle
SRR12368045	Egypt	2017	Cattle
SRR12368046	Egypt	2015	Goat
SRR12368048	Egypt	2017	Buffalo
SRR12368051	Egypt	2017	Cattle
SRR12368052	Egypt	2017	Cattle
SRR12420833	Serbia	2020	cattle
SRR12420834	Serbia	2020	cattle
SRR12467571	India	2017	Ovis aries
SRR2875428	India
SRR2103845	USA	2005	NA
SRR1925727	USA	1995
SRR2863419	India
SRR8790675	India	2016	Homo sapiens
SRR9831817	Sweden	2002	Homo sapiens
SRR9831818	Sweden	2002	Homo sapiens
SRR9831819	Sweden	2002	Homo sapiens
SRR9831820	Sweden	2003	Homo sapiens
SRR9831821	Sweden	1998	Homo sapiens
SRR9831822	Sweden	1998	Homo sapiens
SRR9831823	Sweden	2000	Homo sapiens
SRR9831824	Sweden	2001	Homo sapiens
SRR9831825	Sweden	2003	Homo sapiens
SRR9831826	Sweden	2004	Homo sapiens
SRR9831827	Sweden	2016	Homo sapiens
SRR9831828	Sweden	2001	Homo sapiens
SRR9831829	Sweden	2015	Homo sapiens
SRR9831830	Sweden	2015	Homo sapiens
SRR9831831	Sweden	2015	Homo sapiens
SRR9831832	Sweden	2016	Homo sapiens
SRR9831833	Sweden	2015	Homo sapiens
SRR9831834	Sweden	2015	Homo sapiens
SRR9831835	Sweden	2015	Homo sapiens
SRR9831836	Sweden	2015	Homo sapiens
SRR9831837	Sweden	2004	Homo sapiens
SRR9831838	Sweden	2004	Homo sapiens
SRR9831839	Sweden	2005	Homo sapiens
SRR9831840	Sweden	2005	Homo sapiens
SRR9831841	Sweden	2005	Homo sapiens
SRR9831842	Sweden	2005	Homo sapiens
SRR9831843	Sweden	2005	Homo sapiens
SRR9831844	Sweden	2005	Homo sapiens
SRR9831845	Sweden	2008	Homo sapiens
SRR9831846	Sweden	2005	Homo sapiens
SRR9831847	Sweden	2006	Homo sapiens
SRR9831848	Sweden	2006	Homo sapiens
SRR9831849	Sweden	2006	Homo sapiens
SRR9831850	Sweden	2006	Homo sapiens
SRR9831851	Sweden	2007	Homo sapiens
SRR9831852	Sweden	2007	Homo sapiens
SRR9831853	Sweden	2007	Homo sapiens
SRR9831854	Sweden	2007	Homo sapiens
SRR9831855	Sweden	2007	Homo sapiens
SRR9831856	Sweden	2007	Homo sapiens
SRR9831857	Sweden	2010	Homo sapiens
SRR9831858	Sweden	2009	Homo sapiens
SRR9831859	Sweden	2009	Homo sapiens
SRR9831860	Sweden	2009	Homo sapiens
SRR9831861	Sweden	2009	Homo sapiens
SRR9831862	Sweden	2008	Homo sapiens
SRR9831863	Sweden	2008	Homo sapiens
SRR9831864	Sweden	2008	Homo sapiens
SRR9831865	Sweden	2011	Homo sapiens
SRR9831866	Sweden	2010	Homo sapiens
SRR9831867	Sweden	2011	Homo sapiens
SRR9831868	Sweden	2011	Homo sapiens
SRR9831869	Sweden	2010	Homo sapiens
SRR9831870	Sweden	2011	Homo sapiens
SRR9831871	Sweden	2011	Homo sapiens
SRR9831872	Sweden	2011	Homo sapiens
SRR9831873	Sweden	2011	Homo sapiens
SRR9831874	Sweden	2011	Homo sapiens
SRR9831875	Sweden	2011	Homo sapiens
SRR9831876	Sweden	2011	Homo sapiens
SRR9831877	Sweden	2011	Homo sapiens
SRR9831878	Sweden	2012	Homo sapiens
SRR9831879	Sweden	2012	Homo sapiens
SRR9831880	Sweden	2013	Homo sapiens
SRR9831881	Sweden	2013	Homo sapiens
SRR9831882	Sweden	2012	Homo sapiens
SRR9831883	Sweden	2012	Homo sapiens
SRR9831884	Sweden	2012	Homo sapiens
SRR9831885	Sweden	2012	Homo sapiens
SRR9831886	Sweden	2012	Homo sapiens
SRR9831887	Sweden	2012	Homo sapiens
SRR9831888	Sweden	2012	Homo sapiens
SRR9831889	Sweden	2012	Homo sapiens
SRR9831890	Sweden	1994	Homo sapiens
SRR9831891	Sweden	1994	Homo sapiens
SRR9831892	Sweden	1995	Homo sapiens
SRR9831893	Sweden	1995	Homo sapiens
SRR9831894	Sweden	1995	Homo sapiens
SRR9831895	Sweden	1996	Homo sapiens
SRR9831896	Sweden	1996	Homo sapiens
SRR9831897	Sweden	1996	Homo sapiens
SRR9831898	Sweden	1996	Homo sapiens
SRR9831899	Sweden	1997	Homo sapiens
SRR9831900	Sweden	2014	Homo sapiens
SRR9831901	Sweden	2014	Homo sapiens
SRR9831902	Sweden	2014	Homo sapiens
SRR9831903	Sweden	2014	Homo sapiens
SRR9831904	Sweden	2014	Homo sapiens
SRR9831905	Sweden	2014	Homo sapiens
SRR9831906	Sweden	2013	Homo sapiens
SRR9831907	Sweden	2013	Homo sapiens
SRR9831908	Sweden	2013	Homo sapiens
SRR9831909	Sweden	2013	Homo sapiens
SRR9831910	Sweden	2014	Homo sapiens
SRR9831911	Sweden	2014	Homo sapiens
SRR9831912	Sweden	2014	Homo sapiens
SRR9831913	Sweden	2014	Homo sapiens
SRR9831914	Sweden	2015	Homo sapiens
SRR9831915	Sweden	2014	Homo sapiens
SRR9831916	Sweden	2014	Homo sapiens
SRR9831917	Sweden	2014	Homo sapiens
SRR9831918	Sweden	2015	Homo sapiens
SRR9831919	Sweden	2015	Homo sapiens
SRR8662464	India	2016	Capra aegagrus hircus
SRR4436569	Turkey	2014	Homo sapiens
SRR4436571	Syria	2010	Homo sapiens
SRR4436573	Turkey	2014	Homo sapiens
SRR4436577	Syria	2015	Homo sapiens
SRR4436579	Syria	2015	Homo sapiens
SRR4436581	Syria	2015	Homo sapiens
SRR4436583	Syria	2015	Homo sapiens
SRR4436585	Turkey	2015	Homo sapiens
SRR4436587	Turkey	2014	Homo sapiens
SRR4436589	Afghanistan	2015	Homo sapiens
SRR4436593	Iraq	2014	Homo sapiens
SRR4436595	Kuwait	2016	Homo sapiens
SRR4436597	Turkey	2013	Homo sapiens
SRR4436598	Romania	2015	Homo sapiens
SRR4436600	Turkey	2013	Homo sapiens
SRR4436602	Turkey	2014	Homo sapiens
SRR4436604	Algeria	2013	Homo sapiens
SRR4436606	Turkey	2014	Homo sapiens
SRR4436608	Iraq	2014	Homo sapiens
SRR4436609	Turkey	2014	Homo sapiens
SRR4436611	Turkey	2014	Homo sapiens
SRR4436614	Syria	2016	Homo sapiens
SRR4436616	Syria	2016	Homo sapiens
SRR4436618	Bulgaria	2016	Homo sapiens
SRR4436620	Syria	2016	Homo sapiens
SRR4436621	Italy	2015	Homo sapiens
SRR4436623	Turkmenistan	2015	Homo sapiens
SRR4436625	Syria	2015	Homo sapiens
SRR4436627	Iran	2015	Homo sapiens
SRR4436629	Saudi Arabia	2015	Homo sapiens
SRR4436631	Turkey	2014	Homo sapiens
SRR4436633	Turkey	2014	Homo sapiens
SRR4436635	Somalia	2014	Homo sapiens
SRR4436637	Turkey	2014	Homo sapiens
SRR4436639	Afghanistan	2015	Homo sapiens
SRR4436641	Turkey	2014	Homo sapiens
SRR3927451	Kuwait	2014	Homo sapiens
SRR3927452	Kuwait	2014	Homo sapiens
SRR3927453	Kuwait	2014	Homo sapiens
SRR3927454	Kuwait	2014	Homo sapiens
SRR3927455	Kuwait	2014	Homo sapiens
SRR3106339	Egypt	Missing
SRR3106340	Egypt	Missing
SRR4436568	Turkey	2014	Homo sapiens
SRR4436570	Syria	2015	Homo sapiens
SRR4436572	Turkey	2014	Homo sapiens
SRR4436574	Syria	2015	Homo sapiens
SRR4436576	Iraq	2014	Homo sapiens
SRR4436578	Iran	2015	Homo sapiens
SRR4436580	Iraq	2015	Homo sapiens
SRR4436582	Turkey	2015	Homo sapiens
SRR4436584	Syria	2015	Homo sapiens
SRR4436586	Syria	2015	Homo sapiens
SRR4436590	Turkey	2015	Homo sapiens
SRR4436592	Afghanistan	2015	Homo sapiens
SRR4436594	Iraq	2014	Homo sapiens
SRR4436596	Morocco	2016	Homo sapiens
SRR4436599	India	2012	Homo sapiens
SRR4436601	Turkey	2014	Homo sapiens
SRR4436603	Turkey	2014	Homo sapiens
SRR4436607	Turkey	2014	Homo sapiens
SRR4436610	Turkey	2014	Homo sapiens
SRR4436612	Syria	2016	Homo sapiens
SRR4436613	Afghanistan	2016	Homo sapiens
SRR4436615	Syria	2016	Homo sapiens
SRR4436617	Italy	2016	Homo sapiens
SRR4436619	Turkey	2016	Homo sapiens
SRR4436622	Albania	2015	Homo sapiens
SRR4436626	Jordan	2015	Homo sapiens
SRR4436628	Turkey	2014	Homo sapiens
SRR4436630	Syria	2015	Homo sapiens
SRR4436632	Turkey	2014	Homo sapiens
SRR4436634	Iraq	2014	Homo sapiens
SRR4436636	Somalia	2014	Homo sapiens
SRR4436638	Turkey	2014	Homo sapiens
SRR4436640	Turkey	2014	Homo sapiens
SRR6957939	Italy	2015	sheep
SRR6957940	Italy	2015	goat
SRR6957941	Italy	2015	sheep
SRR6957942	Italy	2015	sheep
SRR6957943	Italy	2015	sheep
SRR6957944	Italy	2015	goat
SRR6957945	Italy	2015	goat
SRR6957946	Italy	2014	goat
SRR6957947	Italy	2015	sheep
SRR6957948	Italy	2015	sheep
SRR6957949	Italy	2017	Homo sapiens
SRR6957950	Italy	2016	Ibex
SRR6957951	Italy	2011	goat
SRR6957952	Italy	2011	sheep
SRR6957953	Italy	2011	sheep
SRR6957954	Italy	2011	sheep
SRR6957955	Italy	2011	sheep
SRR6957956	Italy	2011	sheep
SRR6957957	Italy	2011	sheep
SRR6957958	Italy	2011	sheep
SRR6957959	Italy	2016	cattle
SRR6957960	Italy	2014	goat
SRR6957961	Italy	2015	sheep
SRR6957962	Italy	2015	sheep
SRR6957963	Italy	2015	sheep
SRR6957964	Italy	2015	sheep
SRR6957965	Italy	2015	sheep
SRR6957966	Italy	2015	sheep
SRR6957967	Italy	2015	sheep
SRR6957968	Italy	2015	sheep
SRR6957969	Italy	2011	goat
SRR6957970	Italy	2011	goat
SRR6957971	Italy	2015	missing
SRR6957972	Italy	2011	Homo sapiens
SRR6957973	Italy	2015	missing
SRR6957974	Italy	2015	missing
SRR6957975	Italy	2016	sheep
SRR6957976	Italy	2015	missing
SRR6957977	Italy	2015	cattle
SRR6957978	Italy	2015	cattle
SRR6957979	Italy	2016	Homo sapiens
SRR6957980	Italy	2011	goat
SRR6957981	Italy	2011	goat
SRR6957982	Italy	2011	Homo sapiens
SRR6957983	Italy	2011	sheep
SRR6957984	Italy	2011	Homo sapiens
SRR6957985	Italy	2011	sheep
SRR6957986	Italy	2011	sheep
SRR6957987	Italy	2011	sheep
SRR6957988	Italy	2011	sheep
SRR6957989	Italy	2011	sheep
SRR6957990	Italy	2011	sheep
SRR6957991	Italy	2011	sheep
SRR6957992	Italy	2011	sheep
SRR6957993	Italy	2012	sheep
SRR6957994	Italy	2012	sheep
SRR6957995	Italy	2013	sheep
SRR6957996	Italy	2011	sheep
SRR6957997	Italy	2011	cattle
SRR6957998	Italy	2011	sheep
SRR6957999	Italy	2013	Homo sapiens
SRR6958000	Italy	2011	cattle
SRR6958001	Italy	2011	sheep
SRR6958002	Italy	2011	goat
SRR6958003	Italy	2011	sheep
SRR6958004	Italy	2011	sheep
SRR6958005	Italy	2011	sheep
SRR6958006	Italy	2011	sheep
SRR6958007	Italy	2011	sheep
SRR6958008	Italy	2011	sheep
SRR6958009	Italy	2011	sheep
SRR6958010	Italy	2013	sheep
SRR6958011	Italy	2011	goat
SRR6958012	Italy	2013	sheep
SRR6958013	Italy	2013	cattle
SRR6958014	Italy	2011	goat
SRR6958015	Italy	2013	sheep
SRR6958016	Italy	2011	sheep
SRR6958017	Italy	2011	sheep
SRR6958018	Italy	2011	goat
SRR6958019	Italy	2011	goat
SRR6958020	Italy	2011	cattle
SRR6958021	Italy	2011	sheep
SRR6958022	Italy	2011	sheep
SRR6958023	Italy	2013	sheep
SRR6958024	Italy	2011	cattle
SRR6958025	Italy	2012	sheep
SRR6958026	Italy	2013	sheep
SRR6958027	Italy	2015	sheep
SRR6958028	Italy	2015	sheep
SRR6958029	Italy	2016	cattle
SRR6958030	Italy	2015	sheep
SRR6958031	Italy	2015	sheep
SRR6958032	Italy	2015	sheep
SRR6958033	Italy	2015	sheep
SRR6958034	Italy	2015	sheep
SRR6958035	Italy	2015	sheep
SRR6958036	Italy	2015	sheep
SRR6958037	Italy	2011	sheep
SRR6958038	Italy	2011	sheep
SRR6958039	Italy	2011	goat
SRR6958040	Italy	2011	sheep
SRR6958041	Italy	2011	sheep
SRR6958042	Italy	2015	Homo sapiens
SRR6958043	Italy	2011	sheep
SRR6958044	Italy	2011	goat
SRR6958045	Italy	2011	sheep
SRR6958046	Italy	2013	sheep
SRR11461884	Italy	2017	Ovis aries
SRR11461885	Italy	2017	Bos taurus
SRR11461886	Italy	2017	Capra aegagrus hircus
SRR11461887	Italy	2017	Ovis aries
SRR11461888	Italy	2018	Bos taurus
SRR11461889	Italy	2017	Bos taurus
SRR11461890	Italy	2018	Ovis aries
SRR11461891	Italy	2018	Bos taurus
SRR11461892	Italy	2018	Ovis aries
SRR11461893	Italy	2018	Ovis aries
SRR11461894	Italy	2018	Ovis aries
SRR11461895	Italy	2018	Capra aegagrus hircus
SRR11461896	Italy	2018	Ovis aries
SRR11461897	Italy	2018	Ovis aries
SRR11461898	Italy	2018	Ovis aries
SRR11461899	Italy	2018	Bos taurus
SRR11461900	Italy	2017	Bos taurus
SRR11461901	Italy	2018	Bos taurus
SRR11461902	Italy	2018	Bos taurus
SRR11461903	Italy	2018	Bos taurus
SRR11461904	Italy	2018	Bos taurus
SRR11461905	Italy	2018	Ovis aries
SRR11461906	Italy	2018	Ovis aries
SRR11461907	Italy	2018	Ovis aries
SRR11461908	Italy	2018	Ovis aries
SRR11461909	Italy	2018	Ovis aries
SRR11461910	Italy	2018	Ovis aries
SRR11461911	Italy	2017	Ovis aries
SRR11461912	Italy	2018	Ovis aries
SRR11461913	Italy	2018	Ovis aries
SRR11461914	Italy	2018	Capra aegagrus hircus
SRR11461915	Italy	2018	Ovis aries
SRR11461916	Italy	2018	Ovis aries
SRR11461917	Italy	2018	Ovis aries
SRR11461918	Italy	2018	Ovis aries
SRR11461919	Italy	2018	Capra aegagrus hircus
SRR11461920	Italy	2018	Ovis aries
SRR11461921	Italy	2018	Ovis aries
SRR11461922	Italy	2017	Ovis aries
SRR11461923	Italy	2018	Capra aegagrus hircus
SRR11461924	Italy	2018	Ovis aries
SRR11461925	Italy	2018	Ovis aries
SRR11461926	Italy	2018	Ovis aries
SRR11461927	Italy	2018	Ovis aries
SRR11461928	Italy	2018	Bos taurus
SRR11461929	Italy	2017	Bos taurus
SRR11461930	Italy	2017	Ovis aries
SRR11461931	Italy	2017	Ovis aries
SRR11461932	Italy	2017	Capra aegagrus hircus
SRR11461933	Italy	2017	Capra aegagrus hircus
SRR11461934	Italy	2017	Capra aegagrus hircus
SRR12272623	Austria	2013	Homo sapiens
SRR12272624	Austria	2013	Homo sapiens
SRR12272625	Austria	2016	Homo sapiens
SRR12272626	Austria	2016	Homo sapiens
SRR12272631	Austria	2019	Homo sapiens
SRR12272632	Austria	2008	Homo sapiens
SRR12272633	Austria	2012	Homo sapiens
SRR12272634	Austria	2005	Homo sapiens
SRR12272635	Austria	2011	Homo sapiens
SRR12272636	Austria	2011	Homo sapiens
SRR12272637	Austria	2011	Homo sapiens
SRR12272638	Austria	2012	Homo sapiens
SRR12272639	Austria	2019	Homo sapiens
SRR12272640	Austria	2017	Homo sapiens
SRR13495168	Austria	2018	Homo sapiens
SRR13495169	Austria	2018	Homo sapiens
SRR11450832	Italy	2014	Ovis aries
SRR13442698	Austria	2018	Homo sapiens
SRR13711288	Austria	2012	Homo sapiens
SRR13711289	Austria	2005	Homo sapiens
SRR13711290	Austria	2011	Homo sapiens
SRR13711291	Austria	2011	Homo sapiens
SRR13711292	Austria	2012	Homo sapiens

## Sheet: B. abortus
Table S3: Meta data of the Turkish isolates and the used entries from SRA.
ID	county	year	host
2308		1940	cow
Bru5	Turkey	2019	cattle
Bru6	Turkey	2019	cattle
Bru7	Turkey	2019	buffalo
Bru9	Turkey	2019	cattle
Bru11	Turkey	2019	buffalo
Bru13	Turkey	2019	sheep
Bru15	Turkey	2020	cattle
Bru19	Turkey	2021	cattle
Bru21	Turkey	2018	sheep
Bru22	Turkey	2018	buffalo
Bru24	Turkey	2022	cattle
Bru26	Turkey	2022	cattle
Bru28	Turkey	2022	cattle
SRR3102737	USA	1993	Elk
SRR3096322	USA	2000	Bison
SRR3096323	USA	2001	Bison
SRR3096324	USA	2001	Bison
SRR3096325	USA	2001	Bison
SRR3096326	USA	2001	Bison
SRR3096327	USA	2001	Bison
SRR3096328	USA	2001	Bison
SRR3096329	USA	2001	Bison
SRR3096330	USA	2001	Elk
SRR3096331	USA	2001	Elk
SRR3096332	USA	2002	Bison
SRR3096334	USA	2002	Cattle
SRR3096335	USA	2002	Cattle
SRR3096336	USA	2002	Cattle
SRR3096337	USA	2002	Cattle
SRR3096338	USA	2002	Cattle
SRR3096339	USA	2002	Cattle
SRR3096340	USA	2002	Cattle
SRR3096341	USA	2002	Elk
SRR3096342	USA	2002	Elk
SRR3096343	USA	2002	Elk
SRR3096344	USA	2003	Bison
SRR3096345	USA	2003	Elk
SRR3096346	USA	2003	Elk
SRR3096347	USA	2004	Cattle
SRR3096348	USA	2004	Cattle
SRR3096349	USA	2004	Cattle
SRR3096350	USA	2004	Elk
SRR3096351	USA	2004	Elk
SRR3096352	USA	2004	Elk
SRR3096353	USA	2004	Elk
SRR3096354	USA	2001	Bison
SRR3096355	USA	2001	Bison
SRR3096356	USA	2004	Cattle
SRR3096357	USA	2005	Elk
SRR3096358	USA	2005	Elk
SRR3096359	USA	2005	Bison
SRR3096360	USA	2005	Bison
SRR3096361	USA	2005	Cattle
SRR3096362	USA	2005	Cattle
SRR3096363	USA	2005	Cattle
SRR3096364	USA	2007	Elk
SRR3096365	USA	2007	Cattle
SRR3096367	USA	2008	Elk
SRR3096368	USA	2008	Bison
SRR3096369	USA	2008	Bison
SRR3096370	USA	2008	Bison
SRR3096371	USA	2008	Cattle
SRR3096372	USA	2008	Bison
SRR3096373	USA	2008	Bison
SRR3096374	USA	2008	Bison
SRR3096375	USA	2008	Bison
SRR3096376	USA	2008	Bison
SRR3096377	USA	2008	Bison
SRR3096378	USA	2008	Elk
SRR3096379	USA	2009	Elk
SRR3096380	USA	2008	Elk
SRR3096381	USA	2008	Cattle
SRR3096382	USA	2009	Elk
SRR3096383	USA	2009	Elk
SRR3096384	USA	2009	Elk
SRR3096385	USA	2009	Elk
SRR3096386	USA	2009	Bison
SRR3096387	USA	2009	Cattle
SRR3096388	USA	2009	Cattle
SRR3096389	USA	2009	Elk
SRR3096390	USA	2009	Elk
SRR3096391	USA	2009	Cattle
SRR3096392	USA	2009	Elk
SRR3096393	USA	2010	Elk
SRR3096394	USA	2009	Elk
SRR3096395	USA	2009	Elk
SRR3096396	USA	2009	Elk
SRR3096397	USA	2009	Cattle
SRR3096398	USA	2009	Cattle
SRR3096399	USA	2009	Elk
SRR3096400	USA	2009	Elk
SRR3096401	USA	2009	Elk
SRR3096402	USA	2010	Elk
SRR3096403	USA	2010	Elk
SRR3096404	USA	2010	Elk
SRR3096405	USA	2010	Cattle
SRR3096406	USA	2010	Cattle
SRR3096407	USA	2010	Bison
SRR3096408	USA	2010	Bison
SRR3096409	USA	2010	Elk
SRR3096410	USA	2010	Elk
SRR3096411	USA	2007	Elk
SRR3096412	USA	2008	Bison
SRR3096413	USA	1999	Elk
SRR3096414	USA	2000	Elk
SRR3096415	USA	2001	Elk
SRR3096416	USA	2006	Elk
SRR3096417	USA	2006	Elk
SRR3096418	USA	2006	Elk
SRR3096419	USA	2007	Elk
SRR3096420	USA	2008	Elk
SRR3096421	USA	2008	Elk
SRR3096422	USA	2008	Elk
SRR3096423	USA	2009	Elk
SRR3096424	USA	2009	Elk
SRR3096425	USA	2010	Bison
SRR3096426	USA	2010	Bison
SRR3096427	USA	2010	Bison
SRR3096428	USA	2010	Bison
SRR3096429	USA	2010	Bison
SRR3096430	USA	2010	Bison
SRR3096431	USA	2010	Bison
SRR3096432	USA	2010	Bison
SRR3096433	USA	2010	Bison
SRR3096434	USA	2010	Bison
SRR3096435	USA	2010	Bison
SRR3096436	USA	2010	Bison
SRR3096437	USA	2010	Bison
SRR3096438	USA	2010	Bison
SRR3096439	USA	2010	Bison
SRR3096440	USA	2009	Elk
SRR3096441	USA	2009	Elk
SRR3096442	USA	2010	Elk
SRR3096443	USA	2010	Elk
SRR3096444	USA	2010	Elk
SRR3096445	USA	2010	Elk
SRR3096446	USA	2011	Bison
SRR3096447	USA	2011	Bison
SRR3096448	USA	2011	Bison
SRR3096449	USA	2011	Bison
SRR3096450	USA	2011	Bison
SRR3096451	USA	2011	Bison
SRR3096452	USA	2011	Cattle
SRR3096453	USA	2011	Cattle
SRR3096454	USA	2011	Cattle
SRR3096455	USA	2011	Cattle
SRR3096456	USA	2010	Elk
SRR3096457	USA	2012	Bison
SRR3096458	USA	2012	Cattle
SRR3096459	USA	2012	Cattle
SRR3096460	USA	2012	Elk
SRR3096461	USA	2012	Cattle
SRR3096462	USA	2012	Cattle
SRR3096463	USA	2012	Elk
SRR3096464	USA	2012	Elk
SRR3096465	USA	2012	Elk
SRR3096466	USA	2012	Elk
SRR3096467	USA	2012	Elk
SRR3096468	USA	2012	Elk
SRR3096469	USA	2012	Elk
SRR3096470	USA	2012	Elk
SRR3096471	USA	2012	Elk
SRR3096472	USA	2012	Elk
SRR3096473	USA	2012	Elk
SRR3096474	USA	2012	Elk
SRR3096475	USA	2012	Elk
SRR3096476	USA	2012	Elk
SRR3096477	USA	2012	Elk
SRR3096478	USA	2012	Elk
SRR3096479	USA	2012	Elk
SRR3096480	USA	2012	Elk
SRR3096481	USA	2012	Elk
SRR3096482	USA	2012	Elk
SRR3096483	USA	2012	Elk
SRR3096484	USA	2012	Bison
SRR3096485	USA	2012	Bison
SRR3096486	USA	2012	Cattle
SRR3096487	USA	2012	Bison
SRR3096488	USA	2012	Bison
SRR3096490	USA	2012	Bison
SRR3096491	USA	2012	Cattle
SRR3096492	USA	2012	Bison
SRR3096493	USA	2013	Bison
SRR3096494	USA	2013	Bison
SRR3096495	USA	2013	Bison
SRR3096496	USA	2013	Bison
SRR3096497	USA	2013	Bison
SRR3096498	USA	2013	Bison
SRR3096499	USA	2013	Bison
SRR3096500	USA	2013	Bison
SRR3096501	USA	2013	Bison
SRR3096502	USA	2013	Cattle
SRR3096503	USA	1985	Bison
SRR3096504	USA	1986	Cattle
SRR3096505	USA	1990	Cattle
SRR3096507	USA	1993	Cattle
SRR3096508	USA	1993	Cattle
SRR3096509	USA	2006	Elk
SRR3096510	USA	2009	Elk
SRR8423077	China	2017	Cattle
SRR10249444	UK	2004	Bovine
SRR10249445	UK	2004	Bovine
SRR10249446	UK	2011	Bovine
SRR10249447	UK	2011	Bovine
SRR10249448	UK	2010	Bovine
SRR10249449	UK	2010	Bovine
SRR10249450	UK	2010	Bovine
SRR10249451	UK	2009	Bovine
SRR10249452	UK	2004	Bovine
SRR10249453	UK	2009	Bovine
SRR10249454	UK	2008	Bovine
SRR10249455	UK	2008	Bovine
SRR10249456	UK	2008	Bovine
SRR10249457	UK	2002	Bovine
SRR10249458	UK	2007	Bovine
SRR10249459	UK	1991	Bovine
SRR10249460	UK	2005	Bovine
SRR10249461	UK	2005	Bovine
SRR10249462	UK	2005	Bovine
SRR10249463	UK	2004	Bovine
SRR10249464	UK	2006	Bovine
SRR10249465	UK	2006	Bovine
SRR10249466	UK	2006	Bovine
SRR10249467	UK	2000	Bovine
SRR10249468	UK	2006	Bovine
SRR10249469	UK	2006	Bovine
SRR10249470	UK	2006	Bovine
SRR10249471	UK	2006	Bovine
SRR10249472	UK	2006	Bovine
SRR10249473	UK	2006	Bovine
SRR10249475	UK	2006	Bovine
SRR10249477	UK	2004	Bovine
SRR10249478	UK	2000	Bovine
SRR10249479	UK	2004	Bovine
SRR10249480	UK	2004	Bovine
SRR10249481	UK	2004	Bovine
SRR10249482	UK	2004	Bovine
SRR10249483	UK	2004	Bovine
SRR10249484	UK	2004	Bovine
SRR10249485	UK	2004	Bovine
SRR10249486	UK	2004	Bovine
SRR10249487	UK	2004	Bovine
SRR10249488	UK	2004	Bovine
SRR10249489	UK	2000	Bovine
SRR10249491	UK	2007	Bovine
SRR10249492	UK	2007	Bovine
SRR10249493	UK	2007	Bovine
SRR10249494	UK	2007	Bovine
SRR10249495	UK	2007	Bovine
SRR10249496	UK	2004	Bovine
SRR10249497	UK	2007	Bovine
SRR10249498	UK	2007	Bovine
SRR10249499	UK	2007	Bovine
SRR10249500	UK	2006	Bovine
SRR10249501	UK	2006	Bovine
SRR10249502	UK	2006	Bovine
SRR10249503	UK	2006	Bovine
SRR10249504	UK	2006	Bovine
SRR10249505	UK	2006	Bovine
SRR10249506	UK	2006	Bovine
SRR10249507	UK	2004	Bovine
SRR10249508	UK	2006	Bovine
SRR10249509	UK	2006	Bovine
SRR10249510	UK	2006	Bovine
SRR10249511	UK	2006	Bovine
SRR10249513	UK	2006	Bovine
SRR10249514	UK	2006	Bovine
SRR10249515	UK	2006	Bovine
SRR10249516	UK	2006	Bovine
SRR10249517	UK	2006	Bovine
SRR10249518	UK	2000	Bovine
SRR10249519	UK	2003	Bovine
SRR8983080	Bangladesh	2017	Bos taurus
SRR8749595	India	2016	Homo sapiens
SRR1371300	USA	2000	Cattle
SRR1371301	USA	2000	Cattle
SRR1371302	USA	2000	Cattle
SRR1371303	USA	2000	Cattle
SRR1371304	USA	2001	Cattle
SRR1371305	USA	2001	Cattle
SRR1371306	USA	2001	Cattle
SRR1371307	USA	2002	Cattle
SRR1371308	USA	2002	Elk
SRR1371309	USA	2002	Cattle
SRR1371310	USA	2002	Elk
SRR1371311	USA	2003	Cattle
SRR1371312	USA	2003	Cattle
SRR1371313	USA	2004	Cattle
SRR1371314	USA	2004	Cattle
SRR1371315	USA	2004	Cattle
SRR1371316	USA	2004	Cattle
SRR1371317	USA	2005	Cattle
SRR1371318	USA	2007	Cattle
SRR1371319	USA	2008	Cattle
SRR1371320	USA	2008	Cattle
SRR1371321	USA	2009	Cattle
SRR1371322	USA	2010	Bison
SRR1371323	USA	2010	Cattle
SRR1371324	USA	2010	Cattle
SRR1371325	USA	2010	Cattle
SRR1371326	USA	2010	Bison
SRR1371328	USA	2011	Cattle
SRR1371329	USA	2011	Cattle
SRR1371330	USA	2011	Cattle
SRR1371331	USA	2011	Cattle
SRR1371332	USA	2011	Cattle
SRR1371333	USA	2011	Cattle
SRR1371334	USA	2011	Bison
SRR1371335	USA	2012	Bison
SRR1371336	USA	2012	Bison
SRR1371337	USA	2012	Bison
SRR1371338	USA	2012	Bison
SRR1371339	USA	2012	Bison
SRR1371340	USA	2012	Bison
SRR1371341	USA	2012	Bison
SRR1371342	USA	2012	Bison
SRR1371343	USA	2012	Bison
SRR1371344	USA	2012	Bison
SRR1371345	USA	2012	Bison
SRR1371346	USA	2012	Bison
SRR1371347	USA	2012	Bison
SRR1371348	USA	2012	Bison
SRR1371349	USA	2012	Bison
SRR1371350	USA	2012	Bison
SRR1371351	USA	2012	Bison
SRR1371352	USA	2012	Bison
SRR1371353	USA	2012	Bison
SRR1371354	USA	2012	Bison
SRR1371355	USA	2012	Bison
SRR1371356	USA	2012	Bison
SRR1371357	USA	2012	Bison
SRR1371358	USA	2012	Bison
SRR1371359	USA	2012	Bison
SRR1371360	USA	2012	Bison
SRR1371361	USA	2013	Cattle
SRR1371362	USA	2013	Human
SRR1371363	USA	2014	Cattle
SRR1371364	USA	1989	Cattle
SRR1371365	USA	1989	Cattle
SRR1371366	USA	1993	Cattle
SRR1371367	USA	1993	Cattle
SRR1371368	USA	1993	Cattle
SRR1371370	USA	1993	Cattle
SRR1371371	USA	1994	Cattle
SRR1371372	USA	1994	Cattle
SRR1371373	USA	1994	Cattle
SRR1371374	USA	1994	Cattle
SRR1371375	USA	1995	Cattle
SRR1371376	USA	1995	Cattle
SRR1371377	USA	1995	Cattle
SRR1371378	USA	1996	Cattle
SRR1371379	USA	1996	Cattle
SRR1371380	USA	1996	Cattle
SRR1371381	USA	1998	Cattle
SRR1371382	USA	1998	Cattle
SRR1371383	USA	1998	Cattle
SRR1371385	USA	1998	Cattle
SRR1371386	USA	1999	Cattle
SRR1371387	USA	1999	Cattle
SRR1371388	USA	1999	Cattle
SRR12368029	Egypt	2017	Cattle
SRR12368032	Egypt	2017	Cattle
SRR12368034	Egypt	2017	Cattle
SRR12368035	Egypt	2017	Cattle
SRR12368036	Egypt	2017	Cattle
SRR12368047	Egypt	2017	Buffalo
SRR12368050	Egypt	2016	Cattle
SRR3096489	USA	2012	Bison
SRR10249512	UK	2006	Bovine
SRR12368049	Egypt	2016	Cattle
SRR3096366	USA	2008	Elk
SRR1371327	USA	2011	Cattle
SRR10249474	UK	2006	Bovine
SRR3096333	USA	2002	Bison
SRR10249490	UK	1999	Bovine
SRR10249476	UK	2006	Bovine
